# Supplementary material for: 3,4-Diphenyl-2,5-bis­(trimethyl­silyl)cyclo­penta­dienone
Source: Acta Crystallogr Sect E Struct Rep Online. 2008 Oct 18;64(Pt 11):o2121. doi: 10.1107/S1600536808032923 (PMC2959724; doi:10.1107/S1600536808032923)
Supplement: Supplementary file 1 [file e-64-o2121-sup1.cif]

##############################################################################
###                                                                        ###
###        Electronic paper (Acta Crystallographica Section E)             ###
###                                                                        ###
##############################################################################
#                                                                            #
# This CIF contains the data in a paper accepted for publication in Acta     #
# Crystallographica Section E. It conforms to the requirements of Notes      #
# for Authors for Section E, and has been peer reviewed under the auspices   #
# of the IUCr Commission on Journals.                                        #
#                                                                            #
# Full details of the Crystallographic Information File format               #
# are given in the paper "The Crystallographic Information File (CIF):       #
# a New Standard Archive File for Crystallography" by S. R. Hall, F. H.      #
# Allen and I. D. Brown [Acta Cryst. (1991), A47, 655-685].                  #
#                                                                            #
# The current version of the core CIF dictionary is obtainable from          #
# ftp://ftp.iucr.org/pub/cif_core.dic. The current version number is 2.4.    #
#                                                                            #
# Software is freely available for graphical display of the structure(s) in  #
# this CIF.  For information consult the CIF home page http://www.iucr.org/  #
# cif/home.html                                                              #
#                                                                            #
# This file may be used for bona fide research purposes within the           #
# scientific community so long as proper attribution is given to the journal # 
# article from which it was obtained.                                        #
#                                                                            #
##############################################################################
                                             
data_global
_audit_creation_method     SHELXL-97
_journal_date_recd_electronic     2008-09-13
_journal_date_accepted     2008-10-11
_journal_name_full     'Acta Crystallographica, Section E'
_journal_year     2008
_journal_volume     64
_journal_issue     11
_journal_page_first     o2121
_journal_page_last     o2121
_journal_paper_category     QO
_journal_coeditor_code     PV2107
_publ_contact_author_name     'Associate Professor Dr Masaichi Saito'
_publ_contact_author_address
;
Department of Chemistry
Graduate School of Science and Engineering
Saitama University
Shimo-okubo
Saitama City
Saitama 338-8570
Japan
;
_publ_contact_author_email     masaichi@chem.saitama-u.ac.jp
_publ_contact_author_fax     '81 48 858 3700'
_publ_contact_author_phone     '81 48 858 3698'
_publ_section_title
;
3,4-Diphenyl-2,5-bis(trimethylsilyl)cyclopentadienone
;
loop_
    _publ_author_name
    _publ_author_address
    'Masaichi Saito'
;
Department of Chemistry
Graduate School of Science and Engineering
Saitama University
Shimo-okubo
Saitama City
Saitama 338-8570
Japan
;
    'Toru Ito'
;
Department of Chemistry
Graduate School of Science and Engineering
Saitama University
Shimo-okubo
Saitama City
Saitama 338-8570
Japan
;
data_I
_chemical_name_systematic
;
3,4-Diphenyl-2,5-bis(trimethylsilyl)cyclopentadienone
;
_chemical_name_common     ?
_chemical_formula_moiety     'C23 H28 O Si2'
_chemical_formula_sum     'C23 H28 O Si2'
_chemical_formula_iupac     'C23 H28 O Si2'
_chemical_formula_weight     376.63
_chemical_melting_point     ?
_symmetry_cell_setting     orthorhombic
_symmetry_space_group_name_H-M     'P 21 21 21'
_symmetry_space_group_name_Hall     'P 2ac 2ab'
loop_
    _symmetry_equiv_pos_as_xyz
    'x, y, z'
    '-x+1/2, -y, z+1/2'
    '-x, y+1/2, -z+1/2'
    'x+1/2, -y+1/2, -z'
_cell_length_a     9.8418(6)
_cell_length_b     11.8041(7)
_cell_length_c     19.0181(12)
_cell_angle_alpha     90.00
_cell_angle_beta     90.00
_cell_angle_gamma     90.00
_cell_volume     2209.4(2)
_cell_formula_units_Z     4
_cell_measurement_reflns_used     5798
_cell_measurement_theta_min     2.69
_cell_measurement_theta_max     27.93
_cell_measurement_temperature     103
_exptl_crystal_description     cube
_exptl_crystal_colour     orange
_exptl_crystal_size_max     0.50
_exptl_crystal_size_mid     0.40
_exptl_crystal_size_min     0.40
_exptl_crystal_density_diffrn     1.132
_exptl_crystal_density_method     'not measured'
_exptl_crystal_F_000     808
_exptl_absorpt_coefficient_mu     0.169
_exptl_absorpt_correction_type     multi-scan
_exptl_absorpt_process_details     '(SADABS; Sheldrick, 1996)'
_exptl_absorpt_correction_T_min     0.922
_exptl_absorpt_correction_T_max     0.935
_exptl_special_details
;
;
_diffrn_ambient_temperature     103
_diffrn_radiation_type     MoK\a
_diffrn_radiation_wavelength     0.71073
_diffrn_radiation_source     'fine-focus sealed tube'
_diffrn_radiation_monochromator     graphite
_diffrn_measurement_device_type     'Bruker SMART CCD area-detector'
_diffrn_measurement_method     '\f and \w'
_diffrn_reflns_number     16200
_diffrn_reflns_av_R_equivalents     0.0205
_diffrn_reflns_av_sigmaI/netI     0.0216
_diffrn_reflns_theta_min     2.03
_diffrn_reflns_theta_max     27.93
_diffrn_reflns_theta_full     27.93
_diffrn_measured_fraction_theta_max     0.999
_diffrn_measured_fraction_theta_full     0.999
_diffrn_reflns_limit_h_min     -12
_diffrn_reflns_limit_h_max     11
_diffrn_reflns_limit_k_min     -15
_diffrn_reflns_limit_k_max     15
_diffrn_reflns_limit_l_min     -21
_diffrn_reflns_limit_l_max     25
_refine_special_details
;
Refinement of <i>F</i>^2^ against ALL reflections. The weighted <i>R</i>-factor
<i>wR</i> and goodness of fit <i>S</i> are based on <i>F</i>^2^, conventional
<i>R</i>-factors <i>R</i> are based on <i>F</i>, with <i>F</i> set to zero for
negative <i>F</i>^2^. The threshold expression of <i>F</i>^2^ >
\s(<i>F</i>^2^) is used only for calculating <i>R</i>-factors(gt) <i>etc</i>.
and is not relevant to the choice of reflections for refinement.
<i>R</i>-factors based on <i>F</i>^2^ are statistically about twice as large
as those based on <i>F</i>, and <i>R</i>- factors based on ALL data will be
even larger. The Flack parameter was not changed after least-square refinement
without merging the reflections. When the refinement was carried out using the
opposite absolute structure, the Flack parameter was 0.99(7).
;
_reflns_number_total     5286
_reflns_number_gt     5181
_reflns_threshold_expression     I>2\s(I)
_refine_ls_structure_factor_coef     Fsqd
_refine_ls_matrix_type     full
_refine_ls_R_factor_all     0.0283
_refine_ls_R_factor_gt     0.0277
_refine_ls_wR_factor_gt     0.0743
_refine_ls_wR_factor_ref     0.0747
_refine_ls_goodness_of_fit_ref     1.068
_refine_ls_restrained_S_all     1.068
_refine_ls_number_reflns     5286
_refine_ls_number_parameters     241
_refine_ls_number_restraints     0
_refine_ls_hydrogen_treatment     constr
_refine_ls_weighting_scheme     calc
_refine_ls_weighting_details
       'calc w = 1/[\s^2^(Fo^2^)+(0.0473P)^2^+0.2508P] where P=(Fo^2^+2Fc^2^)/3'
_atom_sites_solution_hydrogens     geom
_atom_sites_solution_primary     direct
_atom_sites_solution_secondary     difmap
_refine_ls_shift/su_max     0.001
_refine_ls_shift/su_mean     0.000
_refine_diff_density_max     0.279
_refine_diff_density_min     -0.197
_refine_ls_extinction_method     none
_refine_ls_abs_structure_details     'Flack (1983), with 2292 Friedel pairs'
_refine_ls_abs_structure_Flack     0.01(6)
loop_
    _atom_type_symbol
    _atom_type_description
    _atom_type_scat_dispersion_real
    _atom_type_scat_dispersion_imag
    _atom_type_scat_source
    'C' 'C' 0.0033 0.0016
                         'International Tables Vol C Tables 4.2.6.8 and 6.1.1.4'
    'H' 'H' 0.0000 0.0000
                         'International Tables Vol C Tables 4.2.6.8 and 6.1.1.4'
    'O' 'O' 0.0106 0.0060
                         'International Tables Vol C Tables 4.2.6.8 and 6.1.1.4'
    'Si' 'Si' 0.0817 0.0704
                         'International Tables Vol C Tables 4.2.6.8 and 6.1.1.4'
_computing_data_collection     'SMART (Bruker, 2000)'
_computing_cell_refinement     'SAINT (Bruker, 2000)'
_computing_data_reduction     'SAINT (Bruker, 2000)'
_computing_structure_solution     'SHELXS97 (Sheldrick, 2008)'
_computing_structure_refinement     'SHELXL97 (Sheldrick, 2008)'
_computing_molecular_graphics     'SHELXTL (Sheldrick, 2008)'
_computing_publication_material     'SHELXTL (Sheldrick, 2008)'
loop_
    _atom_site_type_symbol
    _atom_site_label
    _atom_site_fract_x
    _atom_site_fract_y
    _atom_site_fract_z
    _atom_site_U_iso_or_equiv
    _atom_site_adp_type
    _atom_site_calc_flag
    _atom_site_refinement_flags
    _atom_site_occupancy
    _atom_site_disorder_assembly
    _atom_site_disorder_group
    Si Si1 0.18748(3) 1.12044(3) 0.976841(17) 0.01882(8) Uani d . 1 . .
    Si Si2 0.42760(3) 0.77489(3) 0.787011(18) 0.02008(8) Uani d . 1 . .
    O O1 0.42093(9) 1.01676(8) 0.87657(5) 0.0272(2) Uani d . 1 . .
    C C2 0.18860(12) 0.99471(10) 0.91621(6) 0.0180(2) Uani d . 1 . .
    C C15 0.08537(12) 0.72378(10) 0.82868(6) 0.0190(2) Uani d . 1 . .
    C C7 0.03840(14) 1.11986(13) 1.03721(7) 0.0289(3) Uani d . 1 . .
    H H7A 0.0361 1.0497 1.0627 0.043 Uiso calc R 1 . .
    H H7B -0.0436 1.1278 1.0103 0.043 Uiso calc R 1 . .
    H H7C 0.0459 1.1818 1.0697 0.043 Uiso calc R 1 . .
    C C3 0.09673(12) 0.91490(9) 0.89917(6) 0.0176(2) Uani d . 1 . .
    C C6 0.18912(15) 1.25143(10) 0.92156(7) 0.0267(3) Uani d . 1 . .
    H H6A 0.1116 1.2513 0.8909 0.040 Uiso calc R 1 . .
    H H6B 0.2708 1.2533 0.8940 0.040 Uiso calc R 1 . .
    H H6C 0.1858 1.3170 0.9514 0.040 Uiso calc R 1 . .
    C C16 -0.03609(13) 0.73727(11) 0.79091(7) 0.0229(2) Uani d . 1 . .
    H H16 -0.0694 0.8096 0.7819 0.028 Uiso calc R 1 . .
    C C12 -0.31728(13) 0.90660(12) 0.96478(7) 0.0263(3) Uani d . 1 . .
    H H12 -0.4070 0.9059 0.9802 0.032 Uiso calc R 1 . .
    C C9 -0.04729(11) 0.91027(10) 0.92063(6) 0.0181(2) Uani d . 1 . .
    C C10 -0.13363(12) 1.00076(11) 0.90568(6) 0.0209(2) Uani d . 1 . .
    H H10 -0.1009 1.0628 0.8807 0.025 Uiso calc R 1 . .
    C C14 -0.09904(13) 0.81670(11) 0.95650(6) 0.0227(2) Uani d . 1 . .
    H H14 -0.0432 0.7548 0.9654 0.027 Uiso calc R 1 . .
    C C4 0.16243(12) 0.82381(10) 0.85340(6) 0.0181(2) Uani d . 1 . .
    C C18 -0.06037(15) 0.53448(11) 0.78188(7) 0.0290(3) Uani d . 1 . .
    H H18 -0.1087 0.4716 0.7662 0.035 Uiso calc R 1 . .
    C C8 0.34391(14) 1.11229(13) 1.03210(7) 0.0318(3) Uani d . 1 . .
    H H8A 0.3455 1.1748 1.0644 0.048 Uiso calc R 1 . .
    H H8B 0.4227 1.1154 1.0024 0.048 Uiso calc R 1 . .
    H H8C 0.3440 1.0424 1.0580 0.048 Uiso calc R 1 . .
    C C1 0.31734(12) 0.96101(10) 0.87823(6) 0.0191(2) Uani d . 1 . .
    C C20 0.13106(14) 0.61403(11) 0.84330(7) 0.0228(2) Uani d . 1 . .
    H H20 0.2109 0.6037 0.8686 0.027 Uiso calc R 1 . .
    C C22 0.55418(15) 0.87927(12) 0.75313(8) 0.0333(3) Uani d . 1 . .
    H H22A 0.6181 0.8412 0.7232 0.050 Uiso calc R 1 . .
    H H22B 0.6015 0.9131 0.7919 0.050 Uiso calc R 1 . .
    H H22C 0.5081 0.9371 0.7269 0.050 Uiso calc R 1 . .
    C C13 -0.23314(13) 0.81532(12) 0.97897(7) 0.0271(3) Uani d . 1 . .
    H H13 -0.2665 0.7532 1.0035 0.033 Uiso calc R 1 . .
    C C11 -0.26813(13) 0.99900(12) 0.92774(7) 0.0241(3) Uani d . 1 . .
    H H11 -0.3251 1.0597 0.9177 0.029 Uiso calc R 1 . .
    C C5 0.29427(12) 0.84939(10) 0.84058(6) 0.0185(2) Uani d . 1 . .
    C C23 0.34694(14) 0.70279(12) 0.71046(7) 0.0292(3) Uani d . 1 . .
    H H23A 0.4161 0.6693 0.6816 0.044 Uiso calc R 1 . .
    H H23B 0.2967 0.7571 0.6834 0.044 Uiso calc R 1 . .
    H H23C 0.2865 0.6448 0.7270 0.044 Uiso calc R 1 . .
    C C19 0.05826(15) 0.52031(11) 0.82031(7) 0.0284(3) Uani d . 1 . .
    H H19 0.0891 0.4478 0.8307 0.034 Uiso calc R 1 . .
    C C17 -0.10663(13) 0.64309(12) 0.76695(7) 0.0275(3) Uani d . 1 . .
    H H17 -0.1855 0.6527 0.7407 0.033 Uiso calc R 1 . .
    C C21 0.51771(14) 0.67089(12) 0.84432(8) 0.0287(3) Uani d . 1 . .
    H H21A 0.4534 0.6176 0.8630 0.043 Uiso calc R 1 . .
    H H21B 0.5612 0.7102 0.8823 0.043 Uiso calc R 1 . .
    H H21C 0.5849 0.6313 0.8172 0.043 Uiso calc R 1 . .
loop_
    _atom_site_aniso_label
    _atom_site_aniso_U_11
    _atom_site_aniso_U_22
    _atom_site_aniso_U_33
    _atom_site_aniso_U_12
    _atom_site_aniso_U_13
    _atom_site_aniso_U_23
    Si1 0.01810(15) 0.01801(15) 0.02036(15) -0.00020(12) -0.00082(12)
                                                                    -0.00287(12)
    Si2 0.02101(15) 0.01866(15) 0.02057(15) 0.00210(12) 0.00300(12) -0.00136(12)
    O1 0.0186(4) 0.0265(4) 0.0366(5) -0.0041(4) 0.0035(4) -0.0071(4)
    C2 0.0175(5) 0.0178(5) 0.0188(5) 0.0023(4) -0.0003(4) -0.0005(4)
    C15 0.0209(5) 0.0197(5) 0.0164(5) -0.0020(5) 0.0017(4) -0.0011(4)
    C7 0.0289(6) 0.0320(7) 0.0257(6) -0.0020(6) 0.0058(5) -0.0061(5)
    C3 0.0185(5) 0.0167(5) 0.0175(5) 0.0021(4) -0.0003(4) 0.0020(4)
    C6 0.0322(6) 0.0188(6) 0.0291(6) -0.0009(5) 0.0004(5) -0.0004(4)
    C16 0.0236(6) 0.0232(6) 0.0220(5) -0.0004(5) -0.0011(5) -0.0002(5)
    C12 0.0178(5) 0.0358(7) 0.0253(6) -0.0019(5) 0.0025(5) 0.0021(5)
    C9 0.0171(5) 0.0196(5) 0.0175(5) -0.0005(4) -0.0025(4) -0.0023(4)
    C10 0.0200(5) 0.0204(5) 0.0224(5) -0.0003(5) -0.0006(4) 0.0025(4)
    C14 0.0232(6) 0.0230(6) 0.0219(6) 0.0017(5) 0.0000(5) 0.0042(4)
    C4 0.0216(6) 0.0166(5) 0.0162(5) 0.0022(4) -0.0010(4) 0.0015(4)
    C18 0.0361(7) 0.0251(6) 0.0256(6) -0.0110(5) 0.0011(6) -0.0062(5)
    C8 0.0267(6) 0.0374(7) 0.0315(7) 0.0009(6) -0.0092(5) -0.0060(6)
    C1 0.0180(5) 0.0190(5) 0.0202(5) 0.0028(4) -0.0005(4) 0.0008(4)
    C20 0.0265(6) 0.0207(6) 0.0211(5) -0.0003(5) -0.0004(5) -0.0003(5)
    C22 0.0341(7) 0.0291(6) 0.0367(7) -0.0043(6) 0.0147(6) -0.0016(6)
    C13 0.0251(6) 0.0316(7) 0.0246(6) -0.0039(5) 0.0021(5) 0.0075(5)
    C11 0.0194(6) 0.0264(6) 0.0264(6) 0.0035(5) -0.0020(5) 0.0007(5)
    C5 0.0205(6) 0.0167(5) 0.0183(5) 0.0015(4) -0.0007(4) 0.0002(4)
    C23 0.0331(7) 0.0327(7) 0.0217(6) -0.0001(5) 0.0027(5) -0.0064(5)
    C19 0.0383(7) 0.0183(6) 0.0285(6) -0.0024(5) 0.0024(6) -0.0005(5)
    C17 0.0251(6) 0.0340(7) 0.0234(6) -0.0052(5) -0.0028(5) -0.0023(5)
    C21 0.0269(6) 0.0269(6) 0.0323(7) 0.0074(5) -0.0012(5) 0.0004(5)
_geom_special_details
;
All e.s.d.'s (except the e.s.d. in the dihedral angle between two l.s. planes)
are estimated using the full covariance matrix. The cell e.s.d.'s are taken
into account individually in the estimation of e.s.d.'s in distances, angles
and torsion angles; correlations between e.s.d.'s in cell parameters are only
used when they are defined by crystal symmetry. An approximate (isotropic)
treatment of cell e.s.d.'s is used for estimating e.s.d.'s involving l.s.
planes.
;
loop_
    _geom_bond_atom_site_label_1
    _geom_bond_atom_site_label_2
    _geom_bond_site_symmetry_2
    _geom_bond_distance
    _geom_bond_publ_flag
    Si1 C7 . 1.8630(13) ?
    Si1 C8 . 1.8666(14) ?
    Si1 C6 . 1.8699(13) ?
    Si1 C2 . 1.8795(12) ?
    Si2 C23 . 1.8640(14) ?
    Si2 C21 . 1.8659(14) ?
    Si2 C22 . 1.8668(14) ?
    Si2 C5 . 1.8796(12) ?
    O1 C1 . 1.2139(15) ?
    C2 C3 . 1.3454(16) ?
    C2 C1 . 1.5117(16) ?
    C15 C20 . 1.3993(17) ?
    C15 C16 . 1.4037(17) ?
    C15 C4 . 1.4799(16) ?
    C7 H7A . 0.9600 ?
    C7 H7B . 0.9600 ?
    C7 H7C . 0.9600 ?
    C3 C9 . 1.4760(16) ?
    C3 C4 . 1.5271(16) ?
    C6 H6A . 0.9600 ?
    C6 H6B . 0.9600 ?
    C6 H6C . 0.9600 ?
    C16 C17 . 1.3876(18) ?
    C16 H16 . 0.9300 ?
    C12 C11 . 1.3855(19) ?
    C12 C13 . 1.3855(19) ?
    C12 H12 . 0.9300 ?
    C9 C10 . 1.3942(16) ?
    C9 C14 . 1.3946(17) ?
    C10 C11 . 1.3887(17) ?
    C10 H10 . 0.9300 ?
    C14 C13 . 1.3873(19) ?
    C14 H14 . 0.9300 ?
    C4 C5 . 1.3544(17) ?
    C18 C19 . 1.388(2) ?
    C18 C17 . 1.390(2) ?
    C18 H18 . 0.9300 ?
    C8 H8A . 0.9600 ?
    C8 H8B . 0.9600 ?
    C8 H8C . 0.9600 ?
    C1 C5 . 1.5166(16) ?
    C20 C19 . 1.3886(18) ?
    C20 H20 . 0.9300 ?
    C22 H22A . 0.9600 ?
    C22 H22B . 0.9600 ?
    C22 H22C . 0.9600 ?
    C13 H13 . 0.9300 ?
    C11 H11 . 0.9300 ?
    C23 H23A . 0.9600 ?
    C23 H23B . 0.9600 ?
    C23 H23C . 0.9600 ?
    C19 H19 . 0.9300 ?
    C17 H17 . 0.9300 ?
    C21 H21A . 0.9600 ?
    C21 H21B . 0.9600 ?
    C21 H21C . 0.9600 ?
loop_
    _geom_angle_atom_site_label_1
    _geom_angle_atom_site_label_2
    _geom_angle_atom_site_label_3
    _geom_angle_site_symmetry_1
    _geom_angle_site_symmetry_3
    _geom_angle
    _geom_angle_publ_flag
    C7 Si1 C8 . . 107.60(6) ?
    C7 Si1 C6 . . 110.88(7) ?
    C8 Si1 C6 . . 110.62(7) ?
    C7 Si1 C2 . . 112.32(6) ?
    C8 Si1 C2 . . 107.45(6) ?
    C6 Si1 C2 . . 107.94(5) ?
    C23 Si2 C21 . . 110.99(6) ?
    C23 Si2 C22 . . 108.42(7) ?
    C21 Si2 C22 . . 108.58(7) ?
    C23 Si2 C5 . . 109.86(6) ?
    C21 Si2 C5 . . 108.84(6) ?
    C22 Si2 C5 . . 110.13(6) ?
    C3 C2 C1 . . 105.30(10) ?
    C3 C2 Si1 . . 134.17(9) ?
    C1 C2 Si1 . . 120.39(8) ?
    C20 C15 C16 . . 118.71(11) ?
    C20 C15 C4 . . 120.72(11) ?
    C16 C15 C4 . . 120.56(11) ?
    Si1 C7 H7A . . 109.5 ?
    Si1 C7 H7B . . 109.5 ?
    H7A C7 H7B . . 109.5 ?
    Si1 C7 H7C . . 109.5 ?
    H7A C7 H7C . . 109.5 ?
    H7B C7 H7C . . 109.5 ?
    C2 C3 C9 . . 127.20(11) ?
    C2 C3 C4 . . 110.23(10) ?
    C9 C3 C4 . . 122.56(10) ?
    Si1 C6 H6A . . 109.5 ?
    Si1 C6 H6B . . 109.5 ?
    H6A C6 H6B . . 109.5 ?
    Si1 C6 H6C . . 109.5 ?
    H6A C6 H6C . . 109.5 ?
    H6B C6 H6C . . 109.5 ?
    C17 C16 C15 . . 120.21(11) ?
    C17 C16 H16 . . 119.9 ?
    C15 C16 H16 . . 119.9 ?
    C11 C12 C13 . . 120.17(12) ?
    C11 C12 H12 . . 119.9 ?
    C13 C12 H12 . . 119.9 ?
    C10 C9 C14 . . 118.95(11) ?
    C10 C9 C3 . . 120.03(11) ?
    C14 C9 C3 . . 121.02(11) ?
    C11 C10 C9 . . 120.52(12) ?
    C11 C10 H10 . . 119.7 ?
    C9 C10 H10 . . 119.7 ?
    C13 C14 C9 . . 120.49(12) ?
    C13 C14 H14 . . 119.8 ?
    C9 C14 H14 . . 119.8 ?
    C5 C4 C15 . . 127.71(11) ?
    C5 C4 C3 . . 110.56(10) ?
    C15 C4 C3 . . 121.72(10) ?
    C19 C18 C17 . . 119.63(12) ?
    C19 C18 H18 . . 120.2 ?
    C17 C18 H18 . . 120.2 ?
    Si1 C8 H8A . . 109.5 ?
    Si1 C8 H8B . . 109.5 ?
    H8A C8 H8B . . 109.5 ?
    Si1 C8 H8C . . 109.5 ?
    H8A C8 H8C . . 109.5 ?
    H8B C8 H8C . . 109.5 ?
    O1 C1 C2 . . 125.01(11) ?
    O1 C1 C5 . . 125.76(11) ?
    C2 C1 C5 . . 109.19(10) ?
    C19 C20 C15 . . 120.61(12) ?
    C19 C20 H20 . . 119.7 ?
    C15 C20 H20 . . 119.7 ?
    Si2 C22 H22A . . 109.5 ?
    Si2 C22 H22B . . 109.5 ?
    H22A C22 H22B . . 109.5 ?
    Si2 C22 H22C . . 109.5 ?
    H22A C22 H22C . . 109.5 ?
    H22B C22 H22C . . 109.5 ?
    C12 C13 C14 . . 119.96(12) ?
    C12 C13 H13 . . 120.0 ?
    C14 C13 H13 . . 120.0 ?
    C12 C11 C10 . . 119.88(12) ?
    C12 C11 H11 . . 120.1 ?
    C10 C11 H11 . . 120.1 ?
    C4 C5 C1 . . 104.61(10) ?
    C4 C5 Si2 . . 131.46(9) ?
    C1 C5 Si2 . . 123.91(9) ?
    Si2 C23 H23A . . 109.5 ?
    Si2 C23 H23B . . 109.5 ?
    H23A C23 H23B . . 109.5 ?
    Si2 C23 H23C . . 109.5 ?
    H23A C23 H23C . . 109.5 ?
    H23B C23 H23C . . 109.5 ?
    C18 C19 C20 . . 120.27(12) ?
    C18 C19 H19 . . 119.9 ?
    C20 C19 H19 . . 119.9 ?
    C16 C17 C18 . . 120.54(12) ?
    C16 C17 H17 . . 119.7 ?
    C18 C17 H17 . . 119.7 ?
    Si2 C21 H21A . . 109.5 ?
    Si2 C21 H21B . . 109.5 ?
    H21A C21 H21B . . 109.5 ?
    Si2 C21 H21C . . 109.5 ?
    H21A C21 H21C . . 109.5 ?
    H21B C21 H21C . . 109.5 ?
