# Supplementary material for: 3,4-Diphenyl-2,5-bis­(trimethyl­silyl)cyclo­penta­dienone
Source: Acta Crystallogr Sect E Struct Rep Online. 2008 Oct 18;64(Pt 11):o2121. doi: 10.1107/S1600536808032923 (PMC2959724; doi:10.1107/S1600536808032923)
Supplement: Supplementary file 2 [file e-64-o2121-Isup2.hkl]

# 
# h,k,l, Fc-squared, Fo-squared, sigma(Fo-squared) and status flag 
# 
data_I
_shelx_title ' masa168 in P2(1)2(1)2(1)' 
_shelx_refln_list_code          4 
_shelx_F_calc_maximum      145.38 
_exptl_crystal_F_000       808.00 
_reflns_d_resolution_high  0.7588 
 
loop_ 
 _symmetry_equiv_pos_as_xyz 
 'x, y, z' 
 '-x+1/2, -y, z+1/2' 
 '-x, y+1/2, -z+1/2' 
 'x+1/2, -y+1/2, -z' 
 
_cell_length_a     9.8418 
_cell_length_b    11.8041 
_cell_length_c    19.0181 
_cell_angle_alpha  90.000 
_cell_angle_beta   90.000 
_cell_angle_gamma  90.000 
 
_shelx_F_squared_multiplier     1.000 
 
loop_ 
 _refln_index_h 
 _refln_index_k 
 _refln_index_l 
 _refln_F_squared_calc 
 _refln_F_squared_meas 
 _refln_F_squared_sigma 
 _refln_observed_status 
   2   0   0      633.28      675.99     10.49 o 
   4   0   0     2507.09     2678.81     42.37 o 
   6   0   0      361.06      425.41      7.77 o 
   8   0   0     5657.82     5743.13    104.30 o 
  10   0   0       49.67       48.13      4.63 o 
  12   0   0       76.60       79.04      6.68 o 
   1   1   0     1984.91     2199.29     23.21 o 
   2   1   0     4940.68     5143.86     65.74 o 
   3   1   0      172.90      152.84      2.05 o 
   4   1   0        0.88        2.45      0.64 o 
   5   1   0      182.25      215.63      3.38 o 
   6   1   0     2640.91     2824.82     29.64 o 
   7   1   0     1026.77     1019.66     11.50 o 
   8   1   0      251.44      236.71      3.63 o 
   9   1   0     1601.47     1563.34     22.00 o 
  10   1   0      149.89      163.00      5.82 o 
  11   1   0       30.20       30.74      3.03 o 
  12   1   0       10.92       11.95      2.55 o 
   0   2   0      177.74      175.12      5.21 o 
   1   2   0     1688.04     1732.01     25.79 o 
   2   2   0      319.32      332.54      4.26 o 
   3   2   0      852.78      884.48     10.69 o 
   4   2   0       40.05       44.76      2.21 o 
   5   2   0      965.10      998.83     12.29 o 
   6   2   0      119.68       93.03      2.08 o 
   7   2   0      970.65     1012.92     12.82 o 
   8   2   0        3.15        0.03      1.03 o 
   9   2   0      115.38      113.04      3.34 o 
  10   2   0        0.80       -0.42      1.33 o 
  11   2   0      138.07      150.56      6.46 o 
  12   2   0       72.41       85.70      5.13 o 
   1   3   0      359.21      386.40      5.47 o 
   2   3   0     4799.17     5144.04     58.59 o 
   3   3   0      182.49      223.97      3.23 o 
   4   3   0     1192.58     1203.32     14.49 o 
   5   3   0       26.01       35.10      2.69 o 
   6   3   0      249.94      245.60      3.92 o 
   7   3   0      404.50      404.41      6.95 o 
   8   3   0       48.26       42.15      2.08 o 
   9   3   0       44.42       43.61      2.25 o 
  10   3   0       30.19       24.72      1.93 o 
  11   3   0       38.78       45.62      3.40 o 
  12   3   0      194.59      214.81      7.64 o 
   0   4   0       75.34       68.75      3.53 o 
   1   4   0      123.64      111.57      2.44 o 
   2   4   0      650.54      678.26      9.36 o 
   3   4   0      880.20      951.86     11.60 o 
   4   4   0        4.96       11.28      0.73 o 
   5   4   0     1449.79     1543.84     18.58 o 
   6   4   0     2545.41     2589.97     30.53 o 
   7   4   0      557.79      518.31      8.54 o 
   8   4   0       31.29       29.15      1.88 o 
   9   4   0        4.52        5.15      1.58 o 
  10   4   0      149.36      144.08      4.12 o 
  11   4   0        0.09        0.21      1.99 o 
  12   4   0      157.05      162.85      6.33 o 
   1   5   0      654.89      634.24     10.28 o 
   2   5   0       15.77       11.19      0.77 o 
   3   5   0     1413.58     1340.57     17.97 o 
   4   5   0      532.27      490.60      6.63 o 
   5   5   0      740.23      706.14      9.22 o 
   6   5   0       72.58       75.00      2.50 o 
   7   5   0      405.62      390.83      7.00 o 
   8   5   0      687.29      674.71     10.89 o 
   9   5   0       32.57       29.23      2.19 o 
  10   5   0       34.48       42.86      2.71 o 
  11   5   0       98.49      115.62      3.97 o 
  12   5   0      180.43      175.40      7.56 o 
   0   6   0      135.97      163.80      6.58 o 
   1   6   0       70.87       60.93      2.05 o 
   2   6   0      697.73      860.17     12.01 o 
   3   6   0     2550.55     2757.69     35.92 o 
   4   6   0       26.07       29.04      1.34 o 
   5   6   0      989.20      909.73     12.95 o 
   6   6   0       11.60       11.15      1.31 o 
   7   6   0      134.92      128.05      3.67 o 
   8   6   0      505.15      533.48      9.22 o 
   9   6   0      122.31      126.06      3.86 o 
  10   6   0        0.73        0.25      1.50 o 
  11   6   0       22.94       22.90      2.80 o 
   1   7   0      756.07      777.51     12.82 o 
   2   7   0       54.49       41.80      1.58 o 
   3   7   0      438.69      394.25      6.36 o 
   4   7   0       29.71       35.14      1.78 o 
   5   7   0      577.10      530.35      9.95 o 
   6   7   0     1049.35     1107.12     18.75 o 
   7   7   0      499.51      473.08      9.65 o 
   8   7   0      144.56      140.66      6.45 o 
   9   7   0      194.33      180.79      4.75 o 
  10   7   0      102.44       91.17      5.54 o 
  11   7   0      190.72      201.02      8.33 o 
   0   8   0     5616.48     5586.59    141.93 o 
   1   8   0      477.93      443.29      8.17 o 
   2   8   0       85.84       90.31      2.47 o 
   3   8   0       34.68       26.11      1.42 o 
   4   8   0        2.26        1.42      0.86 o 
   5   8   0       93.51       98.06      3.42 o 
   6   8   0       30.74       30.85      2.30 o 
   7   8   0      135.64      135.81      4.46 o 
   8   8   0      843.60      828.80     26.22 o 
   9   8   0       30.41       40.24      4.14 o 
  10   8   0       15.34       18.43      3.55 o 
  11   8   0      139.43      139.48      7.22 o 
   1   9   0       71.63       68.49      3.30 o 
   2   9   0      339.25      299.65      6.09 o 
   3   9   0       86.55       88.09      2.61 o 
   4   9   0      652.34      625.20      9.76 o 
   5   9   0      189.21      187.61      5.06 o 
   6   9   0      163.93      176.10      5.04 o 
   7   9   0      155.62      145.36      6.47 o 
   8   9   0        0.03       -0.81      2.21 o 
   9   9   0      624.58      661.52     17.17 o 
  10   9   0       51.18       60.12      5.16 o 
   0  10   0      864.22      870.18     26.16 o 
   1  10   0     4622.38     4794.10     81.42 o 
   2  10   0       24.80       26.73      1.63 o 
   3  10   0       31.23       23.63      1.56 o 
   4  10   0      123.68      109.42      3.67 o 
   5  10   0        0.49        2.59      1.62 o 
   6  10   0        0.74       -1.85      1.85 o 
   7  10   0      726.22      724.84     17.89 o 
   8  10   0        1.08       -0.64      2.32 o 
   9  10   0      186.93      194.71      8.28 o 
   1  11   0     1023.42     1040.54     15.31 o 
   2  11   0       14.36       11.41      1.33 o 
   3  11   0      116.07      102.79      3.09 o 
   4  11   0      190.67      188.51      8.17 o 
   5  11   0      292.67      261.07      9.26 o 
   6  11   0       26.43       30.63      3.63 o 
   7  11   0       22.68       18.10      3.27 o 
   8  11   0       34.09       25.39      3.90 o 
   9  11   0       27.29       23.03      3.94 o 
   0  12   0        6.69        7.53      1.89 o 
   1  12   0      734.67      733.37     11.64 o 
   2  12   0        0.23        1.43      1.09 o 
   3  12   0        0.18        2.96      3.06 o 
   4  12   0       40.14       42.50      3.88 o 
   5  12   0      296.22      300.33     10.67 o 
   6  12   0       16.91       16.54      3.14 o 
   7  12   0      250.02      286.94     10.21 o 
   8  12   0      199.98      202.03      8.69 o 
   1  13   0       16.74       15.13      1.68 o 
   2  13   0      429.74      431.49     11.77 o 
   3  13   0      314.25      314.35     11.94 o 
   4  13   0       16.33       15.00      2.89 o 
   5  13   0      173.34      181.14      7.57 o 
   6  13   0        8.88        6.42      3.74 o 
   7  13   0      206.36      243.85     12.46 o 
   0  14   0       83.80       87.26      4.79 o 
   1  14   0        0.26        0.08      1.29 o 
   2  14   0       10.35       15.72      2.83 o 
   3  14   0       51.86       52.37      4.59 o 
   4  14   0        9.81        9.19      2.70 o 
   5  14   0      125.86      144.60      7.08 o 
   1  15   0       43.92       50.27      6.05 o 
   2  15   0       72.68       66.94      4.70 o 
   3  15   0       88.25       88.78      6.46 o 
   1   0   1      393.95      398.48      4.64 o 
   2   0   1     1038.50     1103.69     12.38 o 
   3   0   1     1115.96     1244.26     13.45 o 
   4   0   1     5048.17     5574.54     58.14 o 
   5   0   1      285.77      373.41      4.79 o 
   6   0   1     1044.60     1001.36     12.46 o 
   7   0   1      669.99      577.26     12.27 o 
   8   0   1       38.46       41.28      1.88 o 
   9   0   1       68.41       64.82      2.37 o 
  10   0   1      147.77      131.74      5.17 o 
  11   0   1       16.64       15.74      2.41 o 
  12   0   1      639.36      674.35     16.38 o 
 -12   1   1       30.19       33.34      3.72 o 
 -11   1   1      478.26      489.65     12.56 o 
 -10   1   1        6.90        5.44      1.82 o 
  -9   1   1      341.40      317.89      6.79 o 
  -8   1   1      217.87      221.35      4.62 o 
  -7   1   1       95.86      101.44      2.37 o 
  -6   1   1     1488.83     1513.35     18.24 o 
  -5   1   1      367.90      373.70      5.26 o 
  -4   1   1      378.51      426.30      5.59 o 
  -3   1   1      446.53      448.17      6.48 o 
  -2   1   1     1174.95     1256.60     14.61 o 
  -1   1   1     2544.65     2732.76     31.37 o 
   0   1   1     2220.33     2271.16     34.10 o 
   1   1   1     2542.85     2724.59     35.24 o 
   2   1   1     1174.07     1240.49     16.37 o 
   3   1   1      472.10      465.42      5.18 o 
   4   1   1      379.92      420.84      4.98 o 
   5   1   1      387.05      388.84      4.72 o 
   6   1   1     1490.48     1510.79     16.36 o 
   7   1   1       93.83      105.54      2.11 o 
   8   1   1      217.21      224.32      3.50 o 
   9   1   1      338.11      303.64      5.92 o 
  10   1   1        7.43        8.13      2.12 o 
  11   1   1      484.52      498.66     12.62 o 
  12   1   1       29.96       35.45      3.41 o 
 -12   2   1        1.32        0.87      2.00 o 
 -11   2   1       35.95       34.13      3.10 o 
 -10   2   1       53.28       53.34      3.77 o 
  -9   2   1      213.56      210.62      4.75 o 
  -8   2   1      604.79      575.03      9.33 o 
  -7   2   1      952.21      902.33     11.69 o 
  -6   2   1      217.49      211.97      3.58 o 
  -5   2   1      310.52      301.31      4.47 o 
  -4   2   1      135.78      143.07      3.46 o 
  -3   2   1       86.61       83.50      1.57 o 
  -2   2   1      377.67      415.28      5.79 o 
  -1   2   1     8613.63     8619.34    110.64 o 
   0   2   1      177.67      195.90      4.21 o 
   1   2   1     8584.30     8786.28     99.78 o 
   2   2   1      381.81      421.74      8.74 o 
   3   2   1       82.26       77.50      2.14 o 
   4   2   1      137.03      144.95      2.38 o 
   5   2   1      316.89      311.61      4.41 o 
   6   2   1      221.26      217.36      3.51 o 
   7   2   1      963.37      916.86     11.63 o 
   8   2   1      604.58      582.50      9.32 o 
   9   2   1      218.11      211.89      4.70 o 
  10   2   1       54.60       44.90      2.77 o 
  11   2   1       34.07       29.48      2.93 o 
  12   2   1        1.23       -0.10      2.12 o 
 -12   3   1       26.10       27.94      4.92 o 
 -11   3   1      466.07      483.37     10.44 o 
 -10   3   1       23.11       18.44      2.34 o 
  -9   3   1      407.71      391.68      7.20 o 
  -8   3   1      245.23      231.51      4.84 o 
  -7   3   1      511.21      497.43      7.09 o 
  -6   3   1      356.31      342.42      5.15 o 
  -5   3   1      936.79      966.50     12.06 o 
  -4   3   1      121.95      109.88      2.08 o 
  -3   3   1     2682.03     2994.17     34.59 o 
  -2   3   1      969.15      991.99     13.20 o 
  -1   3   1     2220.47     2365.21     30.63 o 
   0   3   1      248.09      239.80     13.04 o 
   1   3   1     2242.25     2425.03     35.26 o 
   2   3   1      959.49      990.80     11.79 o 
   3   3   1     2723.35     3000.43     34.58 o 
   4   3   1      125.08      111.91      3.15 o 
   5   3   1      930.29      972.94     11.98 o 
   6   3   1      350.75      334.95      4.92 o 
   7   3   1      509.61      509.04      8.22 o 
   8   3   1      236.36      216.38      5.97 o 
   9   3   1      405.61      383.69      7.11 o 
  10   3   1       21.50       20.93      1.81 o 
  11   3   1      470.46      487.15     13.76 o 
  12   3   1       25.01       29.81      3.23 o 
 -12   4   1      170.54      183.81      5.92 o 
 -11   4   1       94.28       88.05      3.96 o 
 -10   4   1      171.59      158.77      6.30 o 
  -9   4   1       14.80       16.12      1.72 o 
  -8   4   1      255.67      245.92      8.34 o 
  -7   4   1      798.86      754.62     15.83 o 
  -6   4   1      517.86      496.19      6.92 o 
  -5   4   1      840.92      986.42     12.32 o 
  -4   4   1       12.15       15.23      0.90 o 
  -3   4   1      846.80      890.90     12.27 o 
  -2   4   1     1443.42     1526.48     20.07 o 
  -1   4   1       82.26       90.59      1.90 o 
   0   4   1        0.13        0.86      0.72 o 
   1   4   1       88.23       95.44      2.16 o 
   2   4   1     1428.26     1527.75     17.96 o 
   3   4   1      849.73      897.13     10.96 o 
   4   4   1       14.83       16.77      0.94 o 
   5   4   1      843.68      982.10     13.98 o 
   6   4   1      505.73      493.08     10.10 o 
   7   4   1      780.20      722.63     17.25 o 
   8   4   1      258.84      253.52      5.97 o 
   9   4   1       13.78       13.49      1.61 o 
  10   4   1      174.43      166.97      4.42 o 
  11   4   1       93.86       96.54      8.71 o 
  12   4   1      169.41      167.91      7.29 o 
 -12   5   1        0.09       -0.27      1.81 o 
 -11   5   1       65.71       66.96      3.18 o 
 -10   5   1      321.02      311.04      6.59 o 
  -9   5   1      310.59      301.17      6.20 o 
  -8   5   1      903.29      892.85     13.67 o 
  -7   5   1     1059.87     1036.53     15.39 o 
  -6   5   1      182.64      164.41      3.12 o 
  -5   5   1       89.80       77.43      1.93 o 
  -4   5   1     2418.28     2525.20     33.18 o 
  -3   5   1     1623.42     1936.67     25.35 o 
  -2   5   1     1208.08     1260.20     17.12 o 
  -1   5   1      581.80      598.79      8.55 o 
   0   5   1      332.35      324.93      7.23 o 
   1   5   1      577.34      609.22      9.82 o 
   2   5   1     1223.92     1302.58     17.12 o 
   3   5   1     1588.27     1915.50     22.68 o 
   4   5   1     2420.21     2550.09     29.74 o 
   5   5   1       92.87       84.22      2.11 o 
   6   5   1      182.58      162.58      3.72 o 
   7   5   1     1065.22     1050.77     15.34 o 
   8   5   1      897.04      881.64     13.59 o 
   9   5   1      310.31      296.96      7.46 o 
  10   5   1      325.91      317.84     13.72 o 
  11   5   1       64.64       62.02      4.58 o 
  12   5   1        0.14        1.72      4.65 o 
 -11   6   1        4.33        4.01      1.98 o 
 -10   6   1       94.07       85.17      3.38 o 
  -9   6   1      185.61      179.98      4.62 o 
  -8   6   1      315.63      304.23      6.25 o 
  -7   6   1     1679.73     1715.12     24.19 o 
  -6   6   1      145.60      148.48      4.34 o 
  -5   6   1      635.30      617.81      9.33 o 
  -4   6   1      258.59      290.03      5.70 o 
  -3   6   1      138.54      172.65      3.33 o 
  -2   6   1     1104.42     1311.12     17.75 o 
  -1   6   1     1887.50     1948.43     25.88 o 
   0   6   1        0.31        2.72      1.09 o 
   1   6   1     1909.70     1995.36     29.80 o 
   2   6   1     1114.76     1319.59     17.71 o 
   3   6   1      135.87      166.46      3.46 o 
   4   6   1      256.65      284.56      4.84 o 
   5   6   1      639.51      618.78      8.29 o 
   6   6   1      151.39      155.56      4.00 o 
   7   6   1     1664.34     1733.59     24.17 o 
   8   6   1      326.22      319.65      6.27 o 
   9   6   1      179.69      172.54      8.14 o 
  10   6   1       94.32       85.54      4.18 o 
  11   6   1        4.27        1.60      2.17 o 
 -11   7   1      141.46      160.42      7.42 o 
 -10   7   1      257.56      275.56      9.53 o 
  -9   7   1      153.93      159.11      5.23 o 
  -8   7   1      372.16      353.28      8.22 o 
  -7   7   1      632.99      619.03     11.88 o 
  -6   7   1      751.90      700.09     12.89 o 
  -5   7   1      531.19      527.93      8.30 o 
  -4   7   1      553.90      510.72      8.10 o 
  -3   7   1     1040.70     1088.47     15.22 o 
  -2   7   1     1380.50     1450.49     19.81 o 
  -1   7   1      122.54      115.25      2.63 o 
   0   7   1     1951.73     2109.46     39.16 o 
   1   7   1      119.14      111.84      3.00 o 
   2   7   1     1393.11     1478.09     19.81 o 
   3   7   1     1040.15     1094.89     15.16 o 
   4   7   1      549.18      534.77      8.07 o 
   5   7   1      529.53      523.44      9.84 o 
   6   7   1      749.55      712.99     12.83 o 
   7   7   1      640.76      623.11     10.25 o 
   8   7   1      375.33      376.91      7.48 o 
   9   7   1      152.61      165.46      6.00 o 
  10   7   1      256.30      270.98      8.48 o 
  11   7   1      143.61      150.31      5.72 o 
 -11   8   1       18.18       20.16      3.84 o 
 -10   8   1       39.80       51.29      4.70 o 
  -9   8   1        6.69        7.86      2.95 o 
  -8   8   1      285.97      297.40      7.38 o 
  -7   8   1      797.67      826.63     15.09 o 
  -6   8   1     1815.27     1797.47     29.26 o 
  -5   8   1      308.71      311.28      6.88 o 
  -4   8   1     1019.68     1003.02     17.06 o 
  -3   8   1      324.81      312.42      7.51 o 
  -2   8   1     2021.61     2024.09     27.15 o 
  -1   8   1      441.18      439.88      7.01 o 
   0   8   1      882.18      757.01     15.80 o 
   1   8   1      436.66      430.33      8.01 o 
   2   8   1     2010.23     2039.80     27.13 o 
   3   8   1      323.49      321.53      5.52 o 
   4   8   1     1024.08      993.52     14.24 o 
   5   8   1      308.08      309.44      6.77 o 
   6   8   1     1811.91     1826.32     29.24 o 
   7   8   1      799.10      819.75     14.97 o 
   8   8   1      292.33      299.68      9.66 o 
   9   8   1        6.69        6.59      2.85 o 
  10   8   1       38.78       44.41      7.43 o 
  11   8   1       18.25       17.64      3.67 o 
 -10   9   1      211.10      210.11     14.93 o 
  -9   9   1       34.77       27.76      3.80 o 
  -8   9   1      158.88      142.80      6.76 o 
  -7   9   1       13.40       15.05      1.99 o 
  -6   9   1      133.72      121.74      4.17 o 
  -5   9   1      610.25      601.95     11.53 o 
  -4   9   1      978.35      953.59     15.28 o 
  -3   9   1      402.88      385.98      6.55 o 
  -2   9   1      679.51      636.83      9.78 o 
  -1   9   1       70.69       67.54      2.28 o 
   0   9   1     1390.06     1321.68     26.08 o 
   1   9   1       71.28       66.26      3.34 o 
   2   9   1      674.83      631.86      9.72 o 
   3   9   1      392.28      365.29      6.41 o 
   4   9   1      981.43      952.32     16.32 o 
   5   9   1      609.68      616.34     11.49 o 
   6   9   1      130.99      110.58      5.50 o 
   7   9   1       13.73       12.84      2.87 o 
   8   9   1      159.67      151.07     11.26 o 
   9   9   1       34.78       23.79      3.66 o 
  10   9   1      211.17      225.94      8.99 o 
  -9  10   1       63.68       65.27      5.33 o 
  -8  10   1       53.11       62.17      4.87 o 
  -7  10   1      173.56      180.81      7.58 o 
  -6  10   1      119.32      118.15      6.23 o 
  -5  10   1      139.88      125.06      4.11 o 
  -4  10   1      308.27      275.95      8.84 o 
  -3  10   1       76.19       71.92      2.52 o 
  -2  10   1       63.39       56.05      2.25 o 
  -1  10   1      355.05      340.38      6.16 o 
   0  10   1       80.15       79.22      4.20 o 
   1  10   1      353.91      329.28      7.00 o 
   2  10   1       60.99       53.51      2.44 o 
   3  10   1       79.88       74.52      2.51 o 
   4  10   1      303.78      271.00      6.32 o 
   5  10   1      137.84      121.36      5.59 o 
   6  10   1      125.93      131.57      6.01 o 
   7  10   1      173.98      191.71      7.67 o 
   8  10   1       51.33       54.86      4.66 o 
   9  10   1       62.07       56.76      4.98 o 
  -9  11   1       67.08       77.33      5.68 o 
  -8  11   1      178.85      184.93      9.84 o 
  -7  11   1       11.92       13.76      3.18 o 
  -6  11   1       82.41       84.92      5.19 o 
  -5  11   1      181.75      163.05      7.33 o 
  -4  11   1        8.62        7.83      1.55 o 
  -3  11   1       45.93       44.82      2.79 o 
  -2  11   1      208.52      198.04      4.49 o 
  -1  11   1      376.34      389.17      7.00 o 
   0  11   1      420.97      388.66     10.29 o 
   1  11   1      375.17      386.99      9.72 o 
   2  11   1      213.26      207.82      4.51 o 
   3  11   1       43.62       40.79      3.30 o 
   4  11   1        9.12       12.93      3.11 o 
   5  11   1      178.37      158.66      6.59 o 
   6  11   1       82.61       92.76      5.40 o 
   7  11   1       12.07       14.61      3.21 o 
   8  11   1      175.27      181.10      8.07 o 
   9  11   1       66.89       74.69      5.69 o 
  -8  12   1      125.47      129.72      7.02 o 
  -7  12   1        4.00        5.90      2.97 o 
  -6  12   1      136.60      132.73      6.47 o 
  -5  12   1       45.28       42.41      6.70 o 
  -4  12   1        8.19        8.63      2.35 o 
  -3  12   1       73.28       71.79      3.19 o 
  -2  12   1       80.02       79.84      2.90 o 
  -1  12   1      485.70      471.51     10.26 o 
   0  12   1      230.26      221.00      4.33 o 
   1  12   1      485.97      465.93      8.20 o 
   2  12   1       81.52       81.59      3.60 o 
   3  12   1       71.93       72.58      6.01 o 
   4  12   1        9.09        9.38      2.37 o 
   5  12   1       46.52       40.77      7.04 o 
   6  12   1      133.55      130.20      6.52 o 
   7  12   1        4.12        5.78      2.96 o 
   8  12   1      127.42      145.82     17.30 o 
  -7  13   1      220.25      242.86     17.66 o 
  -6  13   1       94.24      108.18      6.15 o 
  -5  13   1      200.15      206.50      8.08 o 
  -4  13   1      182.78      178.24      7.28 o 
  -3  13   1       45.68       44.77      6.12 o 
  -2  13   1      154.40      150.28      5.02 o 
  -1  13   1       36.73       35.76      2.19 o 
   0  13   1      315.68      325.62      5.75 o 
   1  13   1       35.97       36.84      2.76 o 
   2  13   1      156.83      150.59      6.22 o 
   3  13   1       48.04       44.14      3.77 o 
   4  13   1      183.53      198.10      7.61 o 
   5  13   1      198.60      192.57      7.89 o 
   6  13   1       93.90      108.11      7.23 o 
   7  13   1      221.65      261.56      9.86 o 
  -5  14   1       29.75       30.65      3.85 o 
  -4  14   1       75.90       77.32      5.23 o 
  -3  14   1       22.32       27.03      3.39 o 
  -2  14   1       77.15       84.13      4.94 o 
  -1  14   1      284.86      294.35      7.71 o 
   0  14   1       41.04       39.46      2.13 o 
   1  14   1      284.49      316.06      6.67 o 
   2  14   1       79.85       92.68      5.15 o 
   3  14   1       22.81       25.29      3.34 o 
   4  14   1       75.21       77.15     11.46 o 
   5  14   1       28.81       28.16      3.79 o 
  -3  15   1      175.31      194.71      7.99 o 
  -2  15   1      117.54      119.77      9.45 o 
  -1  15   1      103.46      104.54      8.67 o 
   0  15   1      349.20      356.25     10.14 o 
   1  15   1      103.79      114.11      5.80 o 
   2  15   1      116.10      122.78      9.08 o 
   3  15   1      173.24      195.81      7.99 o 
   0   0   2       78.35       73.12      1.63 o 
   1   0   2     6084.20     6304.12     70.95 o 
   2   0   2    19453.75    19082.29    238.54 o 
   3   0   2      190.38      182.57      2.67 o 
   4   0   2      671.95      757.06      9.35 o 
   5   0   2      165.18      181.58      3.00 o 
   6   0   2     2766.30     2729.48     31.93 o 
   7   0   2       34.79       34.44      1.47 o 
   8   0   2        6.28        7.85      0.94 o 
   9   0   2     2741.76     2721.03     35.51 o 
  10   0   2      284.64      308.11     12.79 o 
  11   0   2       39.56       41.21      3.28 o 
  12   0   2       10.05       11.50      2.62 o 
 -12   1   2      212.15      212.22      7.58 o 
 -11   1   2       84.41       78.55      4.24 o 
 -10   1   2      210.59      210.29      6.81 o 
  -9   1   2       72.49       63.26      2.85 o 
  -8   1   2      424.50      423.02      8.01 o 
  -7   1   2      935.68      902.09     12.24 o 
  -6   1   2      198.41      170.58      3.02 o 
  -5   1   2     1439.56     1743.80     18.92 o 
  -4   1   2     1067.02     1134.02     12.42 o 
  -3   1   2       36.18       44.91      1.75 o 
  -2   1   2     4214.78     4568.01     47.75 o 
  -1   1   2      819.94      920.11      9.90 o 
   0   1   2    13069.21    13109.45    154.42 o 
   1   1   2      841.16      925.16     12.21 o 
   2   1   2     4228.34     4614.11     58.66 o 
   3   1   2       33.93       42.10      3.38 o 
   4   1   2     1092.53     1125.01     12.16 o 
   5   1   2     1452.83     1744.61     18.56 o 
   6   1   2      197.48      170.60      2.71 o 
   7   1   2      930.14      917.21     10.43 o 
   8   1   2      418.16      391.87      5.37 o 
   9   1   2       73.39       63.51      2.98 o 
  10   1   2      212.81      208.98      5.70 o 
  11   1   2       82.56       85.98      8.59 o 
  12   1   2      215.61      214.68      7.59 o 
 -12   2   2       38.56       35.62      3.41 o 
 -11   2   2      331.56      338.72      9.63 o 
 -10   2   2       21.20       16.12      1.91 o 
  -9   2   2      136.53      126.15      3.54 o 
  -8   2   2      242.28      222.56      4.03 o 
  -7   2   2      158.42      150.75      3.03 o 
  -6   2   2      263.48      266.37      4.21 o 
  -5   2   2     3370.01     3449.00     39.76 o 
  -4   2   2      575.73      606.74      7.82 o 
  -3   2   2      642.99      699.37      8.78 o 
  -2   2   2     1204.05     1314.28     17.19 o 
  -1   2   2     2103.87     2303.41     34.44 o 
   0   2   2     6142.38     6584.27    143.15 o 
   1   2   2     2112.00     2335.96     29.94 o 
   2   2   2     1216.86     1308.55     17.24 o 
   3   2   2      666.62      725.99      9.85 o 
   4   2   2      576.93      613.96      8.77 o 
   5   2   2     3348.04     3409.89     39.63 o 
   6   2   2      253.87      260.86      4.77 o 
   7   2   2      159.10      151.32      3.48 o 
   8   2   2      240.34      221.94      4.64 o 
   9   2   2      133.67      123.45      3.47 o 
  10   2   2       20.39       13.61      1.87 o 
  11   2   2      331.30      327.49     15.08 o 
  12   2   2       37.81       31.70      3.26 o 
 -12   3   2       14.26       17.01      4.50 o 
 -11   3   2       47.00       49.51      3.60 o 
 -10   3   2       91.98       96.61      3.34 o 
  -9   3   2       36.15       31.91      2.03 o 
  -8   3   2      260.37      264.67      5.32 o 
  -7   3   2      545.13      524.24      7.45 o 
  -6   3   2     1120.28     1052.41     18.05 o 
  -5   3   2     1089.56     1197.71     14.65 o 
  -4   3   2      943.80     1036.84     12.72 o 
  -3   3   2      684.01      738.36     14.45 o 
  -2   3   2      724.86      756.53     10.48 o 
  -1   3   2     1210.49     1296.59     17.00 o 
   0   3   2     1999.23     2181.92     43.94 o 
   1   3   2     1198.73     1302.23     16.93 o 
   2   3   2      736.59      786.19      9.32 o 
   3   3   2      697.72      757.58     10.42 o 
   4   3   2      943.02     1038.27     14.28 o 
   5   3   2     1084.22     1186.88     16.48 o 
   6   3   2     1120.48     1037.01     18.32 o 
   7   3   2      545.25      536.11      8.53 o 
   8   3   2      254.08      253.90      5.18 o 
   9   3   2       35.36       34.99      2.08 o 
  10   3   2       88.59       90.86      3.76 o 
  11   3   2       49.70       47.20      3.79 o 
  12   3   2       14.18       11.82      3.01 o 
 -12   4   2       66.39       69.24      5.80 o 
 -11   4   2      198.09      213.05      5.39 o 
 -10   4   2        7.13        7.72      1.59 o 
  -9   4   2      607.03      584.89      9.92 o 
  -8   4   2     2285.31     2329.52     31.89 o 
  -7   4   2      676.70      654.28      8.95 o 
  -6   4   2       28.45       26.30      1.64 o 
  -5   4   2      754.62      810.27     10.34 o 
  -4   4   2     1151.80     1210.94     18.74 o 
  -3   4   2     1700.84     1890.01     24.74 o 
  -2   4   2     1658.26     1852.84     24.50 o 
  -1   4   2      105.41      103.42      2.07 o 
   0   4   2     5297.23     5486.76     97.32 o 
   1   4   2      101.73      100.94      2.24 o 
   2   4   2     1646.02     1898.84     21.93 o 
   3   4   2     1693.56     1877.39     22.07 o 
   4   4   2     1146.88     1190.22     17.80 o 
   5   4   2      757.17      798.46     11.65 o 
   6   4   2       28.00       22.87      2.04 o 
   7   4   2      687.81      654.25     18.57 o 
   8   4   2     2308.71     2333.61     31.77 o 
   9   4   2      600.85      588.63      9.82 o 
  10   4   2        6.25        6.59      2.12 o 
  11   4   2      197.15      219.22      9.01 o 
  12   4   2       68.12       68.06      5.85 o 
 -12   5   2       17.62       19.51      2.61 o 
 -11   5   2        9.61       11.01      1.85 o 
 -10   5   2      197.89      199.97      5.04 o 
  -9   5   2       63.60       64.34      2.78 o 
  -8   5   2       53.60       52.76      2.47 o 
  -7   5   2       94.57       83.00      3.37 o 
  -6   5   2      683.06      670.90      9.66 o 
  -5   5   2      400.26      379.67      6.17 o 
  -4   5   2      773.09      803.08     11.57 o 
  -3   5   2      833.73      919.91     12.77 o 
  -2   5   2     1760.26     2051.79     27.21 o 
  -1   5   2     2959.51     3161.11     40.59 o 
   0   5   2     1830.34     2055.18     37.56 o 
   1   5   2     2934.15     3136.97     56.75 o 
   2   5   2     1796.95     2109.13     27.15 o 
   3   5   2      823.04      919.86     11.33 o 
   4   5   2      772.38      823.56     10.26 o 
   5   5   2      405.27      371.10     11.31 o 
   6   5   2      673.43      671.96     12.10 o 
   7   5   2      100.10       88.78      3.35 o 
   8   5   2       54.97       57.58      2.50 o 
   9   5   2       67.84       64.63      2.76 o 
  10   5   2      194.29      189.12      5.90 o 
  11   5   2        9.21        9.24      2.84 o 
  12   5   2       17.12       20.52      3.36 o 
 -11   6   2      226.90      244.34      6.90 o 
 -10   6   2       52.55       49.23      3.20 o 
  -9   6   2      170.09      166.29      7.89 o 
  -8   6   2       50.75       47.72      2.90 o 
  -7   6   2     2021.02     2047.01     32.65 o 
  -6   6   2      678.00      690.76     11.07 o 
  -5   6   2      221.42      207.74      4.68 o 
  -4   6   2      364.07      359.70      5.91 o 
  -3   6   2       46.47       60.45      1.85 o 
  -2   6   2       62.31       51.28      1.85 o 
  -1   6   2     1389.48     1453.78     19.50 o 
   0   6   2        7.77        4.62      1.26 o 
   1   6   2     1388.73     1465.40     27.42 o 
   2   6   2       62.28       49.91      1.54 o 
   3   6   2       50.98       61.75      1.77 o 
   4   6   2      359.35      351.11      5.12 o 
   5   6   2      223.59      210.58      4.23 o 
   6   6   2      675.39      710.01     15.78 o 
   7   6   2     1997.97     2047.01     42.69 o 
   8   6   2       51.91       53.41      2.40 o 
   9   6   2      174.68      163.13      5.33 o 
  10   6   2       52.97       51.74      3.36 o 
  11   6   2      222.43      236.55      7.65 o 
 -11   7   2      126.29      133.63      7.78 o 
 -10   7   2       58.67       60.04      4.08 o 
  -9   7   2      394.57      407.44     13.80 o 
  -8   7   2       53.22       57.97      3.15 o 
  -7   7   2      836.34      845.84     15.29 o 
  -6   7   2      232.14      215.45      5.63 o 
  -5   7   2      399.76      387.52      9.33 o 
  -4   7   2      388.86      340.81     11.78 o 
  -3   7   2      582.57      571.25      8.67 o 
  -2   7   2      819.77      795.20     11.35 o 
  -1   7   2      390.13      327.48      5.46 o 
   0   7   2       83.14      101.97      8.89 o 
   1   7   2      389.74      331.25      6.21 o 
   2   7   2      824.54      779.41     11.23 o 
   3   7   2      575.86      570.29     15.93 o 
   4   7   2      392.71      361.57      5.83 o 
   5   7   2      397.46      403.13      7.86 o 
   6   7   2      235.30      239.52      7.53 o 
   7   7   2      839.03      848.66     13.34 o 
   8   7   2       54.18       54.04      3.62 o 
   9   7   2      400.52      417.88      9.58 o 
  10   7   2       58.94       61.14      4.00 o 
  11   7   2      125.09      125.22      5.31 o 
 -11   8   2       11.95       10.87      3.47 o 
 -10   8   2       96.03       91.99      5.92 o 
  -9   8   2      321.55      334.62      8.22 o 
  -8   8   2      174.64      175.44      6.83 o 
  -7   8   2      123.06      121.16      4.29 o 
  -6   8   2     1366.78     1383.46     23.04 o 
  -5   8   2      358.70      348.07      6.21 o 
  -4   8   2      428.94      407.47      6.77 o 
  -3   8   2      482.57      465.01      8.93 o 
  -2   8   2     1327.59     1277.75     17.65 o 
  -1   8   2      548.92      512.54      7.98 o 
   0   8   2      261.06      258.09      6.91 o 
   1   8   2      543.72      510.65     10.76 o 
   2   8   2     1327.26     1267.91     17.55 o 
   3   8   2      480.73      484.57      7.53 o 
   4   8   2      428.16      383.24      6.50 o 
   5   8   2      362.13      347.99      7.28 o 
   6   8   2     1376.10     1373.56     30.15 o 
   7   8   2      125.62      126.26      5.88 o 
   8   8   2      176.30      163.38     21.34 o 
   9   8   2      318.39      324.85     13.51 o 
  10   8   2       98.06       95.21      5.91 o 
  11   8   2       11.98       12.92      3.51 o 
 -10   9   2       94.00      109.06      6.63 o 
  -9   9   2       15.62        9.41      3.51 o 
  -8   9   2       83.87       89.21      4.05 o 
  -7   9   2      244.81      252.80      6.61 o 
  -6   9   2       44.48       48.96      4.09 o 
  -5   9   2      437.42      408.17      8.54 o 
  -4   9   2      459.28      423.47      7.21 o 
  -3   9   2      652.72      622.38     21.35 o 
  -2   9   2       31.76       32.56      1.68 o 
  -1   9   2      592.70      606.07     17.72 o 
   0   9   2      162.54      156.20      9.28 o 
   1   9   2      593.35      614.13     10.80 o 
   2   9   2       32.43       31.07      1.60 o 
   3   9   2      633.21      625.38      9.59 o 
   4   9   2      454.33      407.64      8.27 o 
   5   9   2      443.33      403.04     11.53 o 
   6   9   2       43.83       49.55      3.93 o 
   7   9   2      244.64      248.67      8.64 o 
   8   9   2       86.82       95.70      5.62 o 
   9   9   2       15.89       19.75      3.47 o 
  10   9   2       94.38      120.72      6.72 o 
  -9  10   2      133.14      141.28      7.23 o 
  -8  10   2       30.62       30.64      3.93 o 
  -7  10   2       95.26       98.57      4.03 o 
  -6  10   2       32.06       25.89      2.30 o 
  -5  10   2      650.62      643.32     12.27 o 
  -4  10   2       84.89       84.28      2.77 o 
  -3  10   2      633.32      656.12     10.43 o 
  -2  10   2      443.02      427.52      7.34 o 
  -1  10   2      737.20      714.88     13.23 o 
   0  10   2     1040.10     1071.72     22.10 o 
   1  10   2      731.02      709.26     19.32 o 
   2  10   2      442.00      424.65      7.24 o 
   3  10   2      643.36      670.65     10.33 o 
   4  10   2       84.88       82.52      4.37 o 
   5  10   2      647.35      636.94     15.57 o 
   6  10   2       32.19       26.39      3.33 o 
   7  10   2       97.46       98.78      5.66 o 
   8  10   2       30.57       29.21      3.80 o 
   9  10   2      132.92      140.18      7.14 o 
  -9  11   2       51.63       51.19      4.99 o 
  -8  11   2       38.40       41.08      4.37 o 
  -7  11   2       32.44       39.07      4.15 o 
  -6  11   2      188.46      182.73     13.96 o 
  -5  11   2       93.95       90.94      4.94 o 
  -4  11   2       96.50       88.48      3.49 o 
  -3  11   2      453.39      453.41      7.91 o 
  -2  11   2      115.09      113.69      3.30 o 
  -1  11   2      235.29      239.05      5.04 o 
   0  11   2      420.77      429.79      7.52 o 
   1  11   2      234.44      232.44      8.58 o 
   2  11   2      116.58      119.35      3.26 o 
   3  11   2      451.56      434.90     11.70 o 
   4  11   2      103.33       82.28      4.62 o 
   5  11   2       94.15       88.31      4.89 o 
   6  11   2      184.14      177.47      7.33 o 
   7  11   2       33.92       39.64      4.08 o 
   8  11   2       39.48       41.62      4.44 o 
   9  11   2       51.65       55.43      5.10 o 
  -8  12   2       92.06      108.27     12.52 o 
  -7  12   2       94.27       85.80     12.90 o 
  -6  12   2      328.14      313.90     15.07 o 
  -5  12   2       12.56       14.00      2.88 o 
  -4  12   2       48.17       51.36      2.88 o 
  -3  12   2       15.13       19.44      1.73 o 
  -2  12   2      133.20      138.55      3.77 o 
  -1  12   2      223.86      217.83      4.96 o 
   0  12   2       60.22       57.63      3.38 o 
   1  12   2      222.83      230.76      6.02 o 
   2  12   2      131.01      130.60      4.52 o 
   3  12   2       15.03       17.07      6.58 o 
   4  12   2       46.02       48.04      3.89 o 
   5  12   2       12.03       13.11      2.74 o 
   6  12   2      329.45      313.13     10.42 o 
   7  12   2       95.10       95.04      5.98 o 
   8  12   2       95.22      109.47      6.57 o 
  -7  13   2      319.01      345.70     24.02 o 
  -6  13   2       83.06       90.81      5.70 o 
  -5  13   2       49.78       47.76      4.24 o 
  -4  13   2      120.53      107.09      5.60 o 
  -3  13   2       72.19       69.04      4.51 o 
  -2  13   2       33.92       35.21      2.23 o 
  -1  13   2      689.67      711.95     11.57 o 
   0  13   2      241.07      223.27      5.16 o 
   1  13   2      683.69      695.21     13.55 o 
   2  13   2       32.54       32.45      3.35 o 
   3  13   2       72.08       74.23      4.65 o 
   4  13   2      119.69      107.96      5.80 o 
   5  13   2       50.75       42.09      4.09 o 
   6  13   2       82.52       77.86      5.46 o 
   7  13   2      320.55      350.43     14.44 o 
  -5  14   2      212.60      247.49      9.93 o 
  -4  14   2      177.11      193.15      7.90 o 
  -3  14   2       65.89       78.68      4.93 o 
  -2  14   2       51.22       51.57      6.16 o 
  -1  14   2      416.63      435.78      9.63 o 
   0  14   2      215.41      219.44      6.23 o 
   1  14   2      412.74      433.58     10.18 o 
   2  14   2       51.27       54.37      4.16 o 
   3  14   2       63.55       65.22      4.62 o 
   4  14   2      176.17      197.62      7.99 o 
   5  14   2      214.78      263.21      9.59 o 
  -3  15   2       64.19       64.14      7.69 o 
  -2  15   2      402.57      454.25     18.98 o 
  -1  15   2      115.19      113.96     12.58 o 
   0  15   2       43.26       41.84      3.20 o 
   1  15   2      118.02      124.04      4.70 o 
   2  15   2      400.13      458.79     13.15 o 
   3  15   2       65.62       68.21      8.73 o 
   1   0   3     3484.94     3732.44     55.08 o 
   2   0   3       10.78        9.73      0.70 o 
   3   0   3     4795.11     5399.10     60.51 o 
   4   0   3      313.31      344.16      5.23 o 
   5   0   3       40.22       40.67      1.34 o 
   6   0   3     3111.62     3388.69     35.41 o 
   7   0   3       20.08       14.04      0.98 o 
   8   0   3      134.93      134.55      2.62 o 
   9   0   3      212.76      213.26      4.04 o 
  10   0   3      571.95      585.24     13.88 o 
  11   0   3       49.55       58.23      3.78 o 
  12   0   3      207.58      227.64      7.85 o 
 -12   1   3       72.37       83.03      4.68 o 
 -11   1   3      116.95      120.63      8.51 o 
 -10   1   3       94.48       85.75      2.88 o 
  -9   1   3      561.19      576.91     10.76 o 
  -8   1   3     1124.38     1079.75     17.87 o 
  -7   1   3     1075.83     1054.88     14.73 o 
  -6   1   3      108.64      112.96      2.18 o 
  -5   1   3       49.08       42.92      1.43 o 
  -4   1   3     4300.75     4945.69     51.66 o 
  -3   1   3      240.09      257.44      3.06 o 
  -2   1   3     3487.71     3656.10     38.21 o 
  -1   1   3     6372.63     6618.69     76.15 o 
   0   1   3    21134.90    19931.77    246.17 o 
   1   1   3     6344.05     6644.68     98.64 o 
   2   1   3     3498.70     3684.58     47.04 o 
   3   1   3      253.78      278.81      4.64 o 
   4   1   3     4293.47     4932.01     50.78 o 
   5   1   3       51.98       42.94      1.21 o 
   6   1   3      111.38      115.22      2.14 o 
   7   1   3     1080.69     1063.77     15.05 o 
   8   1   3     1117.32     1073.42     12.29 o 
   9   1   3      561.65      569.66     11.02 o 
  10   1   3       95.24       90.71      3.63 o 
  11   1   3      114.79      126.44      6.64 o 
  12   1   3       70.74       78.28      6.25 o 
 -12   2   3       35.19       36.87      3.49 o 
 -11   2   3       86.37       81.31      4.46 o 
 -10   2   3        3.40        3.66      1.48 o 
  -9   2   3      503.35      478.46      9.80 o 
  -8   2   3       64.83       61.68      2.64 o 
  -7   2   3     2723.16     2719.79     32.31 o 
  -6   2   3       69.42       75.62      1.98 o 
  -5   2   3      131.26      126.47      2.67 o 
  -4   2   3      831.77      885.16     11.05 o 
  -3   2   3      345.23      339.35      5.20 o 
  -2   2   3     1153.92     1313.97     17.04 o 
  -1   2   3    16009.88    16430.88    271.32 o 
   0   2   3     5664.33     6173.32     78.80 o 
   1   2   3    16054.89    16937.49    244.64 o 
   2   2   3     1149.10     1273.83     17.00 o 
   3   2   3      341.10      337.17      5.08 o 
   4   2   3      843.39      901.73     12.34 o 
   5   2   3      131.87      125.57      2.74 o 
   6   2   3       68.83       73.48      2.21 o 
   7   2   3     2724.31     2741.92     36.28 o 
   8   2   3       67.02       60.54      2.50 o 
   9   2   3      501.18      494.11      8.69 o 
  10   2   3        2.74        3.85      1.52 o 
  11   2   3       86.19       93.33      5.78 o 
  12   2   3       35.64       36.11      4.14 o 
 -12   3   3       91.51       89.75      4.99 o 
 -11   3   3       92.36       88.50     10.48 o 
 -10   3   3      362.06      350.00      7.86 o 
  -9   3   3      313.24      286.89      6.16 o 
  -8   3   3       28.17       26.20      2.56 o 
  -7   3   3      424.10      412.58      7.87 o 
  -6   3   3     1015.77      949.52     21.01 o 
  -5   3   3      110.43       82.08      1.97 o 
  -4   3   3       82.52       78.07      2.01 o 
  -3   3   3     3240.17     3585.55     46.02 o 
  -2   3   3     2193.21     2412.29     31.50 o 
  -1   3   3     3259.50     3515.86     44.72 o 
   0   3   3     2329.60     2491.98     37.13 o 
   1   3   3     3286.38     3495.78     72.94 o 
   2   3   3     2211.95     2457.41     28.19 o 
   3   3   3     3245.92     3587.16     46.28 o 
   4   3   3       83.85       76.41      1.92 o 
   5   3   3      108.69       82.68      2.17 o 
   6   3   3     1000.61      922.04     27.80 o 
   7   3   3      424.53      415.49      7.15 o 
   8   3   3       27.87       28.79      2.74 o 
   9   3   3      319.01      307.24      7.36 o 
  10   3   3      355.92      349.30      8.01 o 
  11   3   3       88.71       86.06      3.91 o 
  12   3   3       92.54       86.77      5.34 o 
 -12   4   3      331.02      352.34     15.52 o 
 -11   4   3       51.56       51.64      2.78 o 
 -10   4   3       31.69       30.26      2.49 o 
  -9   4   3       88.68       88.77      3.41 o 
  -8   4   3      397.73      378.02      7.14 o 
  -7   4   3       92.00       87.92      2.91 o 
  -6   4   3      593.41      559.25      9.92 o 
  -5   4   3      263.35      230.00      4.83 o 
  -4   4   3     1874.75     1875.64     28.83 o 
  -3   4   3      530.83      627.22     10.42 o 
  -2   4   3      689.85      738.27     10.37 o 
  -1   4   3     1055.59     1174.25     15.55 o 
   0   4   3      149.25      173.04      5.85 o 
   1   4   3     1067.47     1157.85     17.79 o 
   2   4   3      682.28      755.56      9.16 o 
   3   4   3      545.03      643.17      7.98 o 
   4   4   3     1888.13     1898.48     25.16 o 
   5   4   3      255.68      215.31      4.17 o 
   6   4   3      588.37      564.81      8.77 o 
   7   4   3       94.27       83.12      3.68 o 
   8   4   3      402.43      402.20      7.39 o 
   9   4   3       88.41       89.68      3.12 o 
  10   4   3       31.91       34.56      2.24 o 
  11   4   3       53.63       50.31      5.89 o 
  12   4   3      333.18      351.20     21.99 o 
 -12   5   3      142.78      155.13      9.02 o 
 -11   5   3       64.00       72.94      4.85 o 
 -10   5   3       83.00       82.07      3.22 o 
  -9   5   3       46.25       48.25      2.50 o 
  -8   5   3        7.64        8.71      1.48 o 
  -7   5   3      577.41      579.64     11.09 o 
  -6   5   3     1691.06     1688.17     41.55 o 
  -5   5   3     1512.47     1497.04     20.20 o 
  -4   5   3      616.18      613.46     10.37 o 
  -3   5   3      912.67      965.87     13.63 o 
  -2   5   3     1341.84     1500.47     20.04 o 
  -1   5   3     1198.88     1356.72     18.08 o 
   0   5   3      471.76      475.86      9.91 o 
   1   5   3     1200.80     1353.96     25.31 o 
   2   5   3     1360.34     1508.98     19.83 o 
   3   5   3      924.74     1003.30     12.09 o 
   4   5   3      616.74      615.03     10.59 o 
   5   5   3     1519.75     1468.76     50.93 o 
   6   5   3     1707.53     1729.65     24.79 o 
   7   5   3      573.03      583.18      9.38 o 
   8   5   3        8.17       10.30      1.44 o 
   9   5   3       45.57       42.76      2.30 o 
  10   5   3       84.65       70.04      3.78 o 
  11   5   3       67.34       67.03      5.10 o 
  12   5   3      142.30      149.73      9.68 o 
 -11   6   3       95.12      105.18      4.56 o 
 -10   6   3       26.04       32.76      4.16 o 
  -9   6   3      290.05      291.66      7.30 o 
  -8   6   3      146.91      142.67      4.66 o 
  -7   6   3      977.30      992.40     17.29 o 
  -6   6   3      806.55      801.11     12.01 o 
  -5   6   3      277.76      275.82      5.10 o 
  -4   6   3       52.57       51.28      1.95 o 
  -3   6   3      433.13      434.62      6.80 o 
  -2   6   3      650.14      636.86      9.31 o 
  -1   6   3     1187.93     1213.87     16.54 o 
   0   6   3      111.10      117.76      3.82 o 
   1   6   3     1200.76     1231.78     23.29 o 
   2   6   3      652.19      639.78     10.44 o 
   3   6   3      422.52      427.27      5.89 o 
   4   6   3       51.90       58.73      1.56 o 
   5   6   3      285.60      289.41      5.19 o 
   6   6   3      812.92      816.55     18.82 o 
   7   6   3      967.23      989.89     15.02 o 
   8   6   3      147.34      147.07      4.83 o 
   9   6   3      287.36      283.74      7.36 o 
  10   6   3       25.02       28.58      2.81 o 
  11   6   3       94.43      110.78      5.89 o 
 -11   7   3       21.66       23.62      2.88 o 
 -10   7   3       69.34       70.86      3.78 o 
  -9   7   3      284.61      270.22      7.11 o 
  -8   7   3      170.40      155.12      5.05 o 
  -7   7   3      438.93      426.28      9.00 o 
  -6   7   3      360.67      344.03      7.65 o 
  -5   7   3      477.74      462.46     13.90 o 
  -4   7   3     1722.04     1690.57     23.42 o 
  -3   7   3      486.83      443.65     10.50 o 
  -2   7   3      581.13      619.54      9.28 o 
  -1   7   3      374.16      328.62      5.52 o 
   0   7   3     1666.75     1619.19     30.61 o 
   1   7   3      377.36      342.11      7.99 o 
   2   7   3      586.94      623.02     10.43 o 
   3   7   3      476.88      416.13     18.49 o 
   4   7   3     1713.07     1712.17     22.84 o 
   5   7   3      484.91      485.13      7.95 o 
   6   7   3      362.46      362.96      6.50 o 
   7   7   3      433.13      415.56     13.44 o 
   8   7   3      162.83      138.26      6.84 o 
   9   7   3      285.52      267.77      7.26 o 
  10   7   3       70.05       77.37      4.02 o 
  11   7   3       21.80       27.78      3.04 o 
 -11   8   3      166.71      182.60     11.81 o 
 -10   8   3       27.21       28.30      3.32 o 
  -9   8   3      182.12      193.65      5.93 o 
  -8   8   3      126.06      122.18      4.58 o 
  -7   8   3       46.01       38.78      2.62 o 
  -6   8   3      610.60      629.27     12.03 o 
  -5   8   3      416.24      398.64      6.88 o 
  -4   8   3      167.71      146.70      4.01 o 
  -3   8   3      797.54      814.78     12.04 o 
  -2   8   3      901.96      909.20     13.05 o 
  -1   8   3       15.90       13.95      1.13 o 
   0   8   3      190.72      181.05      5.52 o 
   1   8   3       15.62       15.07      2.18 o 
   2   8   3      891.87      899.46     12.90 o 
   3   8   3      801.93      819.97     13.37 o 
   4   8   3      167.44      157.73      4.02 o 
   5   8   3      412.68      380.76     18.90 o 
   6   8   3      615.66      628.38     15.14 o 
   7   8   3       44.38       40.27      2.78 o 
   8   8   3      126.26      122.52      4.68 o 
   9   8   3      177.86      170.48      5.84 o 
  10   8   3       25.99       22.83      2.84 o 
  11   8   3      166.35      172.95      6.20 o 
 -10   9   3      232.00      254.88      9.60 o 
  -9   9   3      292.77      314.57      8.09 o 
  -8   9   3      507.87      522.05     11.19 o 
  -7   9   3      145.34      146.99      4.87 o 
  -6   9   3      219.50      218.58      5.87 o 
  -5   9   3       36.32       27.73      2.17 o 
  -4   9   3       98.00       84.73      2.72 o 
  -3   9   3       43.88       34.61      1.80 o 
  -2   9   3      390.31      364.78      6.38 o 
  -1   9   3     1597.37     1592.72     21.94 o 
   0   9   3     1701.17     1758.37     27.52 o 
   1   9   3     1586.27     1608.74     28.03 o 
   2   9   3      388.32      363.16      6.23 o 
   3   9   3       47.07       37.80      1.72 o 
   4   9   3       98.77       81.98      4.24 o 
   5   9   3       34.90       26.74      2.90 o 
   6   9   3      219.04      217.46      7.67 o 
   7   9   3      151.48      141.63      6.44 o 
   8   9   3      505.26      541.23     14.41 o 
   9   9   3      294.58      311.80     10.51 o 
  10   9   3      233.29      235.26     18.27 o 
  -9  10   3      118.48      133.81     13.03 o 
  -8  10   3      152.86      175.41      7.60 o 
  -7  10   3      438.41      411.22      9.25 o 
  -6  10   3      316.91      289.86      7.13 o 
  -5  10   3       21.10       14.62      1.84 o 
  -4  10   3      117.14      115.56      4.45 o 
  -3  10   3      136.91      138.02      3.57 o 
  -2  10   3      179.62      158.60      3.82 o 
  -1  10   3      469.91      457.61      7.76 o 
   0  10   3      906.79      880.71     17.10 o 
   1  10   3      486.99      467.10     13.83 o 
   2  10   3      177.02      159.52      3.67 o 
   3  10   3      134.62      124.75      5.29 o 
   4  10   3      115.07      113.11      5.15 o 
   5  10   3       20.72       17.33      2.80 o 
   6  10   3      318.98      289.63      9.36 o 
   7  10   3      441.13      394.70     11.86 o 
   8  10   3      151.89      159.43      7.32 o 
   9  10   3      120.24      120.54      7.12 o 
  -9  11   3      128.73      140.43      7.33 o 
  -8  11   3      121.40      132.91      6.90 o 
  -7  11   3      135.98      135.98      6.66 o 
  -6  11   3       35.22       37.90      4.42 o 
  -5  11   3       45.86       45.26      2.77 o 
  -4  11   3      327.50      311.22      7.30 o 
  -3  11   3      128.91      119.78      4.35 o 
  -2  11   3       34.25       36.12      2.01 o 
  -1  11   3      892.36      901.02     13.57 o 
   0  11   3      353.00      338.85      6.35 o 
   1  11   3      898.79      888.37     19.31 o 
   2  11   3       34.92       41.52      2.57 o 
   3  11   3      129.64      107.14      5.05 o 
   4  11   3      329.63      321.92      9.58 o 
   5  11   3       45.80       44.67      3.84 o 
   6  11   3       32.75       37.27      3.86 o 
   7  11   3      130.85      123.83      6.41 o 
   8  11   3      119.15      118.24      6.61 o 
   9  11   3      129.96      129.29      7.06 o 
  -8  12   3       74.15       87.16      6.00 o 
  -7  12   3       15.32       18.14      3.49 o 
  -6  12   3      214.55      226.37     12.03 o 
  -5  12   3      165.65      157.40      5.09 o 
  -4  12   3       41.43       37.62      2.63 o 
  -3  12   3      193.56      185.30      4.58 o 
  -2  12   3      121.95      114.69      3.47 o 
  -1  12   3       46.53       48.55      2.39 o 
   0  12   3      242.37      241.90      5.29 o 
   1  12   3       47.56       47.90      2.73 o 
   2  12   3      123.55      116.37      5.28 o 
   3  12   3      198.60      185.35      9.12 o 
   4  12   3       40.98       37.16      3.50 o 
   5  12   3      165.34      148.23      6.65 o 
   6  12   3      210.67      219.65      8.57 o 
   7  12   3       14.78       10.09      3.09 o 
   8  12   3       73.55       83.41      5.91 o 
  -6  13   3      140.29      148.51      7.12 o 
  -5  13   3      183.17      191.39     11.96 o 
  -4  13   3      143.42      152.60      6.69 o 
  -3  13   3      208.17      226.61      6.28 o 
  -2  13   3      149.91      158.05      4.31 o 
  -1  13   3        1.32        1.05      1.28 o 
   0  13   3       49.11       46.99      2.95 o 
   1  13   3        1.27        3.27      1.46 o 
   2  13   3      150.50      159.35      6.50 o 
   3  13   3      210.81      234.65     11.42 o 
   4  13   3      144.23      152.92      6.74 o 
   5  13   3      178.48      165.66      7.35 o 
   6  13   3      140.05      154.48      7.31 o 
  -5  14   3       20.59       13.81      3.24 o 
  -4  14   3       23.81       23.51      6.42 o 
  -3  14   3       27.50       33.13      5.90 o 
  -2  14   3       54.03       55.09      3.26 o 
  -1  14   3      110.11      112.31      4.45 o 
   0  14   3       34.39       38.54      2.89 o 
   1  14   3      109.42      106.43      4.27 o 
   2  14   3       56.58       53.32      4.21 o 
   3  14   3       28.96       32.85      3.60 o 
   4  14   3       25.18       30.98      3.79 o 
   5  14   3       20.15       15.22      3.29 o 
  -3  15   3      173.41      180.65     11.70 o 
  -2  15   3       91.75      116.62      9.14 o 
  -1  15   3       40.66       56.40      4.78 o 
   0  15   3       30.38       35.68      2.77 o 
   1  15   3       40.90       45.99      3.11 o 
   2  15   3       92.38      105.72      8.90 o 
   3  15   3      173.35      174.72      7.65 o 
   0   0   4     1311.73     1182.06     22.18 o 
   1   0   4     2737.82     2904.49     51.50 o 
   2   0   4      120.36      129.81      1.98 o 
   3   0   4     2920.84     3217.14     33.24 o 
   4   0   4      221.84      292.80      3.73 o 
   5   0   4     1224.12     1292.56     14.05 o 
   6   0   4       21.05       27.71      1.21 o 
   7   0   4      476.79      491.85      6.23 o 
   8   0   4      498.00      521.52      7.42 o 
   9   0   4       38.04       28.90      1.60 o 
  10   0   4       27.30       34.33      2.80 o 
  11   0   4      425.69      436.43     11.51 o 
  12   0   4        0.02        0.92      2.03 o 
 -12   1   4       25.31       21.98      3.01 o 
 -11   1   4       48.13       43.78      3.47 o 
 -10   1   4      108.53      108.12      3.21 o 
  -9   1   4      205.42      177.41      3.59 o 
  -8   1   4      162.84      161.92      7.87 o 
  -7   1   4      666.29      636.16      8.38 o 
  -6   1   4      111.48      101.33      2.18 o 
  -5   1   4      872.94      863.07     10.70 o 
  -4   1   4      359.14      399.80      4.89 o 
  -3   1   4     4906.42     5284.35     59.62 o 
  -2   1   4     5668.00     6042.58     68.33 o 
  -1   1   4       29.19       39.23      0.84 o 
   0   1   4    15772.13    15923.04    191.83 o 
   1   1   4       33.87       43.70      2.23 o 
   2   1   4     5691.44     6034.90     88.70 o 
   3   1   4     4890.89     5216.85     67.19 o 
   4   1   4      358.56      406.86      6.05 o 
   5   1   4      867.89      853.55     12.03 o 
   6   1   4      104.82       97.77      2.01 o 
   7   1   4      655.93      604.08      9.45 o 
   8   1   4      163.20      164.36      3.77 o 
   9   1   4      205.06      181.35      4.97 o 
  10   1   4      106.00      104.38      3.96 o 
  11   1   4       47.74       48.88      3.50 o 
  12   1   4       25.11       29.62      3.22 o 
 -12   2   4       31.18       27.49      3.25 o 
 -11   2   4      362.06      359.58     16.27 o 
 -10   2   4       33.42       32.44      2.43 o 
  -9   2   4     1245.14     1211.99     20.31 o 
  -8   2   4       94.54       92.29      3.43 o 
  -7   2   4      531.43      485.83      7.02 o 
  -6   2   4      813.74      806.79     10.46 o 
  -5   2   4      273.19      235.38      3.83 o 
  -4   2   4      687.32      697.35      9.99 o 
  -3   2   4     1161.14     1255.82     16.97 o 
  -2   2   4       57.29       66.89      1.31 o 
  -1   2   4     6521.37     6958.33     96.54 o 
   0   2   4     7808.51     8376.66     95.59 o 
   1   2   4     6558.94     6946.36     85.97 o 
   2   2   4       60.51       66.41      1.34 o 
   3   2   4     1193.66     1287.74     16.91 o 
   4   2   4      697.78      701.00      9.88 o 
   5   2   4      269.92      235.93      4.16 o 
   6   2   4      806.18      796.58     11.61 o 
   7   2   4      525.11      480.88      7.81 o 
   8   2   4       95.03       84.58      2.72 o 
   9   2   4     1242.56     1212.41     20.56 o 
  10   2   4       33.13       42.08      2.60 o 
  11   2   4      360.05      367.11     17.08 o 
  12   2   4       32.62       29.93      3.76 o 
 -12   3   4      175.12      193.00     13.51 o 
 -11   3   4       75.89       86.23      6.12 o 
 -10   3   4      307.44      315.62      7.34 o 
  -9   3   4      793.13      786.15     12.51 o 
  -8   3   4      301.51      283.77      4.87 o 
  -7   3   4      168.86      167.94      3.36 o 
  -6   3   4      136.89      150.29      3.27 o 
  -5   3   4       62.75       49.53      5.03 o 
  -4   3   4      579.38      506.64      7.61 o 
  -3   3   4      854.59      909.76     12.53 o 
  -2   3   4      274.81      345.62      6.69 o 
  -1   3   4       37.68       42.71      1.25 o 
   0   3   4     3698.97     4082.67     57.93 o 
   1   3   4       31.54       36.17      1.29 o 
   2   3   4      279.06      347.06      7.91 o 
   3   3   4      855.89      909.97     12.42 o 
   4   3   4      577.02      506.03      7.49 o 
   5   3   4       62.21       42.17      1.54 o 
   6   3   4      130.65      145.25      3.25 o 
   7   3   4      172.25      169.76      3.78 o 
   8   3   4      298.92      279.38      5.98 o 
   9   3   4      785.34      795.53     12.34 o 
  10   3   4      308.19      305.16      8.81 o 
  11   3   4       74.88       77.76      4.79 o 
  12   3   4      172.85      178.71      7.61 o 
 -12   4   4       68.84       65.62      6.35 o 
 -11   4   4      101.67       95.15      4.61 o 
 -10   4   4      182.98      177.77      5.99 o 
  -9   4   4      340.57      330.71      6.71 o 
  -8   4   4      458.05      431.60      7.78 o 
  -7   4   4      829.42      802.12     15.49 o 
  -6   4   4      560.17      486.21     11.93 o 
  -5   4   4      387.67      405.54      7.49 o 
  -4   4   4      440.33      451.08      7.01 o 
  -3   4   4      471.06      490.12      7.39 o 
  -2   4   4     1192.67     1256.23     16.93 o 
  -1   4   4       39.25       53.23      1.93 o 
   0   4   4     5730.29     6134.24     95.98 o 
   1   4   4       36.16       52.90      1.59 o 
   2   4   4     1192.52     1271.66     16.67 o 
   3   4   4      468.31      498.26      7.26 o 
   4   4   4      433.78      448.69      6.88 o 
   5   4   4      393.98      406.85      6.53 o 
   6   4   4      551.52      490.69      7.81 o 
   7   4   4      828.94      769.80     24.71 o 
   8   4   4      462.54      439.50      7.61 o 
   9   4   4      344.30      354.56      6.65 o 
  10   4   4      182.61      174.25      6.84 o 
  11   4   4      101.35       98.06      5.50 o 
  12   4   4       67.28       57.33      4.66 o 
 -12   5   4      254.70      271.13     12.59 o 
 -11   5   4       39.96       38.26      3.05 o 
 -10   5   4       17.91       15.16      2.34 o 
  -9   5   4       39.34       36.27      2.66 o 
  -8   5   4      465.36      444.66      9.36 o 
  -7   5   4      396.08      364.38      6.37 o 
  -6   5   4      104.83       95.25      2.74 o 
  -5   5   4      623.49      618.85     12.10 o 
  -4   5   4     3184.84     3338.71     43.52 o 
  -3   5   4      597.03      596.11     10.06 o 
  -2   5   4       37.14       39.88      1.48 o 
  -1   5   4     1913.39     2145.00     28.05 o 
   0   5   4        0.14        5.67      1.01 o 
   1   5   4     1943.88     2153.49     39.23 o 
   2   5   4       36.97       42.99      1.25 o 
   3   5   4      590.59      598.65      7.64 o 
   4   5   4     3194.49     3360.38     43.74 o 
   5   5   4      616.81      610.70      9.29 o 
   6   5   4      106.12      100.91      3.80 o 
   7   5   4      385.11      346.70      6.84 o 
   8   5   4      468.91      448.80      8.96 o 
   9   5   4       38.68       36.66      2.71 o 
  10   5   4       17.54       16.62      2.39 o 
  11   5   4       39.25       32.83      3.68 o 
  12   5   4      253.19      267.86      9.62 o 
 -11   6   4      150.00      146.12      8.31 o 
 -10   6   4      422.88      432.80      9.70 o 
  -9   6   4       43.44       45.64      3.05 o 
  -8   6   4      305.54      292.03      7.10 o 
  -7   6   4      141.09      131.29      5.33 o 
  -6   6   4      260.08      234.60      4.66 o 
  -5   6   4      897.16      812.38     18.20 o 
  -4   6   4       20.19       21.04      1.57 o 
  -3   6   4     1134.41     1142.15     15.96 o 
  -2   6   4      719.12      649.02      9.52 o 
  -1   6   4      240.20      255.54      4.92 o 
   0   6   4     1271.99     1279.86     19.83 o 
   1   6   4      241.64      256.21      6.31 o 
   2   6   4      717.69      653.83     10.60 o 
   3   6   4     1127.00     1162.45     14.09 o 
   4   6   4       19.68       20.58      1.20 o 
   5   6   4      892.75      854.58     13.93 o 
   6   6   4      251.18      220.44      4.56 o 
   7   6   4      142.65      145.42      5.45 o 
   8   6   4      303.23      285.32      7.14 o 
   9   6   4       43.51       41.94      2.98 o 
  10   6   4      419.75      413.28      9.71 o 
  11   6   4      150.43      150.69      8.77 o 
 -11   7   4      220.50      237.48      7.09 o 
 -10   7   4       33.93       39.73      3.08 o 
  -9   7   4      208.52      213.03     13.89 o 
  -8   7   4       68.10       67.49      3.42 o 
  -7   7   4       58.34       59.03      3.08 o 
  -6   7   4       21.92       20.54      2.31 o 
  -5   7   4     1411.29     1424.45     30.37 o 
  -4   7   4      378.57      341.95      9.43 o 
  -3   7   4     1142.65     1195.21     16.81 o 
  -2   7   4       49.90       65.31      2.15 o 
  -1   7   4      140.50      137.77      3.02 o 
   0   7   4      954.77      858.61     14.01 o 
   1   7   4      141.77      137.43      4.42 o 
   2   7   4       53.69       70.14      2.12 o 
   3   7   4     1154.98     1219.10     16.56 o 
   4   7   4      377.73      349.10      9.47 o 
   5   7   4     1414.81     1455.99     20.16 o 
   6   7   4       21.47       21.18      3.21 o 
   7   7   4       61.15       68.05      3.35 o 
   8   7   4       71.10       67.03      5.04 o 
   9   7   4      208.72      213.47      6.35 o 
  10   7   4       32.03       33.43      2.95 o 
  11   7   4      223.11      237.63      7.28 o 
 -10   8   4      239.63      263.12      7.43 o 
  -9   8   4      302.80      304.66      7.88 o 
  -8   8   4      526.28      536.90     11.23 o 
  -7   8   4      534.49      509.43     10.58 o 
  -6   8   4      423.56      398.17      8.59 o 
  -5   8   4      159.48      151.74      3.80 o 
  -4   8   4      299.15      309.06      6.38 o 
  -3   8   4      302.90      295.21      5.48 o 
  -2   8   4      566.58      566.67      8.74 o 
  -1   8   4      158.42      144.60      3.27 o 
   0   8   4      462.03      437.42      8.12 o 
   1   8   4      160.70      146.50      3.60 o 
   2   8   4      554.43      547.52      9.64 o 
   3   8   4      302.58      304.08      5.21 o 
   4   8   4      295.70      291.54      9.48 o 
   5   8   4      163.28      152.75      5.86 o 
   6   8   4      416.74      402.25      9.86 o 
   7   8   4      535.07      523.06     10.80 o 
   8   8   4      529.51      546.05     11.49 o 
   9   8   4      305.65      322.97      8.24 o 
  10   8   4      235.64      257.91      9.14 o 
 -10   9   4       57.63       53.81      8.08 o 
  -9   9   4       10.21       10.34      2.95 o 
  -8   9   4        3.67        9.82      2.07 o 
  -7   9   4      245.71      238.13      6.47 o 
  -6   9   4      265.32      255.55      6.48 o 
  -5   9   4       30.03       25.52      1.70 o 
  -4   9   4      135.85      132.98      3.44 o 
  -3   9   4       41.00       35.89      1.85 o 
  -2   9   4      858.62      840.92     13.65 o 
  -1   9   4     1842.35     1911.07     25.86 o 
   0   9   4      226.96      214.77      4.53 o 
   1   9   4     1826.75     1906.65     29.57 o 
   2   9   4      852.66      814.74     13.87 o 
   3   9   4       39.05       36.49      2.15 o 
   4   9   4      133.94      121.77      5.26 o 
   5   9   4       29.07       24.39      3.59 o 
   6   9   4      263.75      245.08      8.30 o 
   7   9   4      250.34      261.72      8.73 o 
   8   9   4        3.63        3.95      2.43 o 
   9   9   4       10.06        9.98      3.06 o 
  10   9   4       57.44       49.58      7.41 o 
  -9  10   4      136.01      135.44      7.07 o 
  -8  10   4      137.02      136.23      5.03 o 
  -7  10   4      676.36      672.92     13.46 o 
  -6  10   4      222.49      204.02      5.80 o 
  -5  10   4       66.15       51.55      3.00 o 
  -4  10   4      846.22      843.24     12.89 o 
  -3  10   4       92.50       93.23      3.51 o 
  -2  10   4      582.01      567.32      9.24 o 
  -1  10   4      505.06      493.37      8.24 o 
   0  10   4        1.26        3.55      1.14 o 
   1  10   4      514.65      501.45      9.34 o 
   2  10   4      581.08      575.36     10.83 o 
   3  10   4       88.05       83.67      4.30 o 
   4  10   4      854.10      826.36     22.72 o 
   5  10   4       67.97       59.68      7.42 o 
   6  10   4      222.09      198.73      7.57 o 
   7  10   4      675.55      702.24     17.27 o 
   8  10   4      137.91      133.07      6.79 o 
   9  10   4      133.03      135.49      7.01 o 
  -8  11   4       51.36       57.20      4.92 o 
  -7  11   4        0.23        2.33      2.26 o 
  -6  11   4      296.20      297.50      7.54 o 
  -5  11   4       87.95       80.95      3.60 o 
  -4  11   4      106.20      107.86      3.35 o 
  -3  11   4      497.39      486.10      8.41 o 
  -2  11   4      271.34      271.16      5.49 o 
  -1  11   4      559.15      567.31      9.21 o 
   0  11   4      834.42      822.88     12.59 o 
   1  11   4      562.32      531.73     15.24 o 
   2  11   4      265.40      254.80      6.38 o 
   3  11   4      500.22      464.42     12.34 o 
   4  11   4      103.90       98.29      5.05 o 
   5  11   4       85.70       82.29      5.13 o 
   6  11   4      297.18      302.14     15.04 o 
   7  11   4        0.32        4.97      2.73 o 
   8  11   4       50.14       55.83      4.96 o 
  -7  12   4        6.08       13.16      3.14 o 
  -6  12   4       28.15       32.26      3.81 o 
  -5  12   4      156.30      166.03      5.30 o 
  -4  12   4       44.28       49.97      2.99 o 
  -3  12   4       83.64       84.15      3.11 o 
  -2  12   4      160.99      153.08      4.07 o 
  -1  12   4       83.86       79.76      2.93 o 
   0  12   4     1389.90     1429.34     23.79 o 
   1  12   4       82.66       77.71      4.55 o 
   2  12   4      165.09      156.76      6.23 o 
   3  12   4       85.02       80.01      9.80 o 
   4  12   4       43.46       43.70      7.44 o 
   5  12   4      157.46      170.86      7.12 o 
   6  12   4       28.14       35.00      5.31 o 
   7  12   4        6.96       12.26      3.20 o 
  -6  13   4       32.24       39.73      4.18 o 
  -5  13   4       85.77       84.12      5.37 o 
  -4  13   4       35.52       41.19      2.84 o 
  -3  13   4      122.85      131.00      4.61 o 
  -2  13   4        4.82        8.11      1.84 o 
  -1  13   4       22.51       23.38      2.85 o 
   0  13   4       14.06       17.54      2.13 o 
   1  13   4       22.67       16.36      1.78 o 
   2  13   4        4.29        4.39      3.12 o 
   3  13   4      125.14      130.16      6.07 o 
   4  13   4       35.03       38.63      3.85 o 
   5  13   4       82.42       82.85      5.37 o 
   6  13   4       31.31       28.94      3.89 o 
  -5  14   4      254.56      302.29     15.39 o 
  -4  14   4       21.25       33.60      6.05 o 
  -3  14   4       16.89       23.70      2.98 o 
  -2  14   4      286.11      320.29      7.95 o 
  -1  14   4      120.59      127.72      4.75 o 
   0  14   4       16.66       12.78      2.16 o 
   1  14   4      118.80      127.88      4.68 o 
   2  14   4      283.81      305.17     19.03 o 
   3  14   4       16.26       18.07      3.14 o 
   4  14   4       20.92       27.61      3.65 o 
   5  14   4      250.18      281.31     10.26 o 
  -2  15   4      107.85      127.52      9.49 o 
  -1  15   4       65.06       76.97      4.01 o 
   0  15   4       20.22       19.05      2.92 o 
   1  15   4       63.75       69.30      3.92 o 
   2  15   4      108.86      113.12      4.72 o 
   1   0   5      405.84      423.71      6.84 o 
   2   0   5       50.36       46.17      3.18 o 
   3   0   5     1383.35     1541.08     17.81 o 
   4   0   5     1442.02     1421.63     15.24 o 
   5   0   5     1105.70     1273.48     13.89 o 
   6   0   5       48.46       60.55      1.60 o 
   7   0   5       60.64       69.13      1.82 o 
   8   0   5      477.04      413.53      9.42 o 
   9   0   5      103.96       84.80      2.50 o 
  10   0   5       10.85       12.62      1.49 o 
  11   0   5      305.96      326.33      9.46 o 
  12   0   5       93.13       99.91      6.48 o 
 -12   1   5       79.63       81.77      6.59 o 
 -11   1   5      177.50      172.53      6.37 o 
 -10   1   5      147.12      152.81      3.88 o 
  -9   1   5      322.81      315.81      5.26 o 
  -8   1   5      122.95      120.37      2.58 o 
  -7   1   5       61.47       62.29      1.81 o 
  -6   1   5     2510.52     2586.45     27.33 o 
  -5   1   5     1202.45     1220.60     13.50 o 
  -4   1   5      964.56     1091.46     13.01 o 
  -3   1   5        5.94        1.85      0.46 o 
  -2   1   5     9010.82     9655.90     98.53 o 
  -1   1   5    11072.96    11777.99    120.36 o 
   0   1   5     3272.20     3477.85     44.35 o 
   1   1   5    11097.92    12042.33    211.86 o 
   2   1   5     9083.54     9708.74    141.67 o 
   3   1   5        5.63        4.70      1.44 o 
   4   1   5      974.72     1063.93     14.60 o 
   5   1   5     1210.31     1225.97     16.66 o 
   6   1   5     2502.79     2510.05     39.33 o 
   7   1   5       63.05       64.39      2.23 o 
   8   1   5      124.62      120.02      3.18 o 
   9   1   5      324.88      325.24      7.22 o 
  10   1   5      151.02      145.04      5.09 o 
  11   1   5      177.14      165.00      6.86 o 
  12   1   5       80.60       80.35      6.99 o 
 -12   2   5       38.01       41.70      4.89 o 
 -11   2   5      123.64      130.89      5.67 o 
 -10   2   5      434.00      424.56      7.70 o 
  -9   2   5      518.15      493.36      9.88 o 
  -8   2   5      128.27      131.43      3.31 o 
  -7   2   5      160.31      132.61      3.20 o 
  -6   2   5      650.36      657.86     16.31 o 
  -5   2   5     1080.19     1111.61     15.53 o 
  -4   2   5     1830.64     1920.92     25.26 o 
  -3   2   5      656.14      675.37      8.36 o 
  -2   2   5     7883.86     8439.32     95.20 o 
  -1   2   5     2085.45     2136.15     27.56 o 
   0   2   5     4304.97     4657.56     52.24 o 
   1   2   5     2075.59     2133.72     26.81 o 
   2   2   5     7907.90     8433.34    123.68 o 
   3   2   5      662.62      667.18      9.31 o 
   4   2   5     1834.55     1894.08     25.16 o 
   5   2   5     1086.28     1125.00     15.41 o 
   6   2   5      653.11      685.91     16.06 o 
   7   2   5      160.09      137.23      3.28 o 
   8   2   5      125.35      129.55      3.39 o 
   9   2   5      522.28      509.27     10.96 o 
  10   2   5      441.03      448.06      9.33 o 
  11   2   5      126.17      136.42      6.18 o 
  12   2   5       38.50       46.66     10.07 o 
 -12   3   5      114.97      119.83      8.10 o 
 -11   3   5        3.33        4.50      1.53 o 
 -10   3   5      108.20      106.67      4.22 o 
  -9   3   5      173.98      177.56      5.09 o 
  -8   3   5      989.80      982.37     12.94 o 
  -7   3   5      291.17      283.19      5.32 o 
  -6   3   5      124.05      119.54      2.98 o 
  -5   3   5      590.92      593.52      8.95 o 
  -4   3   5      714.73      727.57     10.57 o 
  -3   3   5      104.91      112.62      2.47 o 
  -2   3   5      220.86      236.00      3.91 o 
  -1   3   5      992.87     1047.85     14.67 o 
   0   3   5    10291.21    11118.47    126.45 o 
   1   3   5      995.30     1055.02     16.01 o 
   2   3   5      218.45      233.59      3.69 o 
   3   3   5      108.13      112.50      2.18 o 
   4   3   5      723.28      744.56     10.43 o 
   5   3   5      591.36      589.96      8.80 o 
   6   3   5      127.37      121.25      6.18 o 
   7   3   5      290.66      273.53      5.20 o 
   8   3   5      985.54      976.11     14.45 o 
   9   3   5      173.84      184.21      4.40 o 
  10   3   5      110.18      107.08      5.28 o 
  11   3   5        3.23        3.64      2.50 o 
  12   3   5      116.81      115.65      6.09 o 
 -12   4   5       81.37       76.50      6.70 o 
 -11   4   5       67.42       69.09      4.40 o 
 -10   4   5      249.65      284.33     15.94 o 
  -9   4   5      153.41      149.31      4.88 o 
  -8   4   5       21.34       20.76      2.14 o 
  -7   4   5      240.78      235.67      4.71 o 
  -6   4   5     2659.09     2709.67     35.61 o 
  -5   4   5      217.48      210.65      4.51 o 
  -4   4   5      176.17      174.67      3.52 o 
  -3   4   5      530.42      539.48      7.91 o 
  -2   4   5      568.83      561.08     12.81 o 
  -1   4   5      745.44      797.46     11.12 o 
   0   4   5        3.44       10.20      0.79 o 
   1   4   5      760.05      817.40     11.77 o 
   2   4   5      584.77      589.69      9.37 o 
   3   4   5      525.93      519.93      5.94 o 
   4   4   5      175.18      180.53      3.31 o 
   5   4   5      210.57      206.80      3.90 o 
   6   4   5     2652.59     2668.68     35.67 o 
   7   4   5      237.98      223.33      6.53 o 
   8   4   5       21.24       21.48      1.66 o 
   9   4   5      158.70      153.80      4.91 o 
  10   4   5      243.28      260.07      8.74 o 
  11   4   5       69.25       65.08      4.75 o 
  12   4   5       81.60       78.52      5.31 o 
 -12   5   5       35.37       41.08      7.62 o 
 -11   5   5       25.31       34.19      3.55 o 
 -10   5   5      115.43      115.96      4.56 o 
  -9   5   5      498.21      499.62     10.75 o 
  -8   5   5      762.35      761.70     14.09 o 
  -7   5   5      128.47      137.26      3.53 o 
  -6   5   5      197.66      175.80      6.43 o 
  -5   5   5      195.98      203.17      7.18 o 
  -4   5   5     1092.01     1160.89     18.48 o 
  -3   5   5      207.04      207.96      3.92 o 
  -2   5   5     1396.09     1539.57     20.77 o 
  -1   5   5     1507.50     1640.32     21.78 o 
   0   5   5     3264.20     3381.83     49.94 o 
   1   5   5     1518.07     1646.09     24.93 o 
   2   5   5     1405.17     1566.83     20.46 o 
   3   5   5      206.86      210.91      3.16 o 
   4   5   5     1087.05     1153.46     15.98 o 
   5   5   5      194.16      199.90      3.89 o 
   6   5   5      191.53      177.34      3.76 o 
   7   5   5      136.47      143.91      3.51 o 
   8   5   5      764.68      760.24     14.09 o 
   9   5   5      495.89      487.69     10.34 o 
  10   5   5      118.51      129.12      4.83 o 
  11   5   5       25.71       35.09      4.67 o 
  12   5   5       35.16       34.93      8.03 o 
 -11   6   5      185.02      183.55      6.11 o 
 -10   6   5      539.92      564.66     11.84 o 
  -9   6   5      257.90      264.49      6.97 o 
  -8   6   5      136.04      128.16      4.54 o 
  -7   6   5      415.79      396.63     13.94 o 
  -6   6   5      408.66      412.06      7.06 o 
  -5   6   5      188.92      203.39      4.27 o 
  -4   6   5      982.91      967.97     13.90 o 
  -3   6   5      584.35      582.40      8.85 o 
  -2   6   5      627.37      570.79      8.59 o 
  -1   6   5     1513.74     1611.18     21.45 o 
   0   6   5      336.54      297.74      5.61 o 
   1   6   5     1491.08     1585.19     30.01 o 
   2   6   5      629.23      571.74      8.19 o 
   3   6   5      587.59      584.71      9.93 o 
   4   6   5      984.77      979.88     31.15 o 
   5   6   5      191.16      210.13      4.82 o 
   6   6   5      408.15      401.20      8.40 o 
   7   6   5      418.05      404.83      8.61 o 
   8   6   5      138.86      136.57      4.65 o 
   9   6   5      268.21      263.29      7.00 o 
  10   6   5      535.62      558.01     11.91 o 
  11   6   5      187.42      182.98      7.50 o 
 -11   7   5      145.50      162.65      5.84 o 
 -10   7   5        8.15       10.15      2.24 o 
  -9   7   5      146.99      140.50      5.06 o 
  -8   7   5      147.54      149.84      5.92 o 
  -7   7   5      773.10      773.76     14.43 o 
  -6   7   5      310.51      284.64      5.56 o 
  -5   7   5      152.31      154.36      4.54 o 
  -4   7   5       35.73       30.58      1.62 o 
  -3   7   5       59.38       63.36      2.15 o 
  -2   7   5      919.13      842.75     13.69 o 
  -1   7   5     1532.54     1577.77     21.32 o 
   0   7   5      213.45      232.47      4.87 o 
   1   7   5     1541.54     1578.10     29.94 o 
   2   7   5      901.03      790.99     46.66 o 
   3   7   5       56.93       61.56      4.13 o 
   4   7   5       35.81       32.57      1.99 o 
   5   7   5      155.18      152.81      4.40 o 
   6   7   5      322.32      289.29      6.77 o 
   7   7   5      772.57      787.28     16.96 o 
   8   7   5      149.77      162.51      5.20 o 
   9   7   5      147.81      148.10      5.23 o 
  10   7   5        7.41        9.23      2.61 o 
  11   7   5      143.98      151.43      7.03 o 
 -10   8   5        3.53        3.49      2.20 o 
  -9   8   5      116.15      115.53      4.74 o 
  -8   8   5      179.82      180.00      5.70 o 
  -7   8   5      162.76      148.64      4.86 o 
  -6   8   5       14.61       11.84      2.58 o 
  -5   8   5      567.71      549.53      9.02 o 
  -4   8   5      130.04      111.69      3.08 o 
  -3   8   5     1125.18     1064.15     15.20 o 
  -2   8   5       83.23       87.87      3.76 o 
  -1   8   5       40.13       44.71      2.15 o 
   0   8   5     1148.55     1107.38     15.53 o 
   1   8   5       39.07       44.39      2.80 o 
   2   8   5       86.56       90.12      2.71 o 
   3   8   5     1105.76     1049.53     17.39 o 
   4   8   5      122.06      111.59      4.81 o 
   5   8   5      571.61      556.62     10.77 o 
   6   8   5       16.33       13.57      2.26 o 
   7   8   5      163.60      152.38      4.98 o 
   8   8   5      181.62      179.82      5.92 o 
   9   8   5      119.64      117.57      5.73 o 
  10   8   5        3.38        4.63      2.11 o 
 -10   9   5       77.10       88.46      4.93 o 
  -9   9   5       76.66       78.42      5.24 o 
  -8   9   5        8.51       12.67      2.20 o 
  -7   9   5      134.08      124.48      4.54 o 
  -6   9   5      296.33      266.30      6.73 o 
  -5   9   5      374.63      349.02      9.43 o 
  -4   9   5      532.81      523.82      8.66 o 
  -3   9   5       48.73       40.56      3.50 o 
  -2   9   5     1241.64     1279.67     18.01 o 
  -1   9   5      883.40      849.89     12.66 o 
   0   9   5      575.36      535.35     10.78 o 
   1   9   5      886.30      867.26     12.34 o 
   2   9   5     1246.00     1267.24     25.24 o 
   3   9   5       51.17       47.76      4.98 o 
   4   9   5      528.11      508.33     12.78 o 
   5   9   5      375.28      353.18      9.97 o 
   6   9   5      299.99      272.25     10.64 o 
   7   9   5      137.46      128.57      6.08 o 
   8   9   5        8.82        9.44      2.17 o 
   9   9   5       76.98       75.99      4.11 o 
  10   9   5       77.81       95.45      4.71 o 
  -9  10   5       13.92       12.25      2.47 o 
  -8  10   5       69.20       77.35      4.68 o 
  -7  10   5      350.20      327.35      8.10 o 
  -6  10   5      184.50      182.30      5.49 o 
  -5  10   5      460.62      447.00      9.52 o 
  -4  10   5      175.25      162.83      4.09 o 
  -3  10   5      657.85      658.49     10.45 o 
  -2  10   5      549.25      537.01      8.85 o 
  -1  10   5       74.98       70.73      2.53 o 
   0  10   5       42.92       38.25      1.90 o 
   1  10   5       73.31       68.14      4.17 o 
   2  10   5      542.74      531.60     12.55 o 
   3  10   5      648.65      634.60     15.24 o 
   4  10   5      177.56      150.16      6.10 o 
   5  10   5      467.60      460.98     12.25 o 
   6  10   5      183.90      179.62      7.12 o 
   7  10   5      352.16      328.65     10.49 o 
   8  10   5       67.78       76.95      5.36 o 
   9  10   5       13.79       16.74      3.57 o 
  -8  11   5       38.92       40.89      4.50 o 
  -7  11   5      271.41      278.73      8.73 o 
  -6  11   5      536.24      537.67     11.25 o 
  -5  11   5      294.71      278.88      7.05 o 
  -4  11   5       24.06       28.88      2.83 o 
  -3  11   5      377.03      393.42      7.27 o 
  -2  11   5      653.84      682.59     10.83 o 
  -1  11   5      101.18       97.37      3.09 o 
   0  11   5      211.33      214.91      5.83 o 
   1  11   5       98.99       91.32      4.67 o 
   2  11   5      646.35      648.79     15.69 o 
   3  11   5      381.43      381.39     10.77 o 
   4  11   5       24.96       30.57      3.22 o 
   5  11   5      291.13      287.77      9.35 o 
   6  11   5      534.13      528.72     14.38 o 
   7  11   5      275.27      283.99      9.88 o 
   8  11   5       40.33       41.20      4.48 o 
  -7  12   5       21.58       16.05      3.49 o 
  -6  12   5       90.35       91.41      4.11 o 
  -5  12   5      136.10      132.44      4.70 o 
  -4  12   5      604.77      603.10     12.08 o 
  -3  12   5      398.85      384.21      7.38 o 
  -2  12   5      144.28      151.12      4.07 o 
  -1  12   5      389.62      404.10      8.82 o 
   0  12   5      226.04      213.33      5.86 o 
   1  12   5      395.47      406.26      8.80 o 
   2  12   5      143.87      142.30      6.00 o 
   3  12   5      404.19      383.85     11.06 o 
   4  12   5      604.05      609.93     15.45 o 
   5  12   5      135.90      117.05      5.93 o 
   6  12   5       91.78       93.92      5.68 o 
   7  12   5       21.31       19.00      3.57 o 
  -6  13   5       58.17       72.44      5.14 o 
  -5  13   5        8.76       11.39      2.11 o 
  -4  13   5       24.67       21.58      3.85 o 
  -3  13   5      135.22      138.93      4.85 o 
  -2  13   5      115.85      112.16      6.09 o 
  -1  13   5      590.96      609.21     12.09 o 
   0  13   5       47.98       49.64      3.06 o 
   1  13   5      585.39      590.13     14.78 o 
   2  13   5      115.52      112.47      5.57 o 
   3  13   5      133.93      138.17      6.34 o 
   4  13   5       23.99       20.47      3.20 o 
   5  13   5        9.17        9.91      2.92 o 
   6  13   5       60.42       70.90      9.86 o 
  -4  14   5        8.15       11.25      4.96 o 
  -3  14   5       26.73       30.26      3.30 o 
  -2  14   5       15.16       19.44      2.44 o 
  -1  14   5      129.15      131.57      6.24 o 
   0  14   5      170.41      167.67      7.08 o 
   1  14   5      130.43      130.84      4.79 o 
   2  14   5       14.59       16.05      4.03 o 
   3  14   5       27.94       29.69      3.63 o 
   4  14   5        8.46       11.37      2.97 o 
  -2  15   5        8.49        9.08      2.70 o 
  -1  15   5      240.30      274.84      7.52 o 
   0  15   5      138.74      167.28      7.23 o 
   1  15   5      240.32      272.88      7.48 o 
   2  15   5        8.04        7.88      2.06 o 
   0   0   6       28.75       29.61      1.31 o 
   1   0   6     7515.31     8284.50    121.61 o 
   2   0   6      258.43      267.46      4.08 o 
   3   0   6      911.01     1014.93     12.05 o 
   4   0   6      106.13      104.07      2.07 o 
   5   0   6       13.79        7.83      1.45 o 
   6   0   6      471.85      431.59      5.62 o 
   7   0   6       13.81       24.40      1.18 o 
   8   0   6        7.67        4.72      1.01 o 
   9   0   6      426.25      433.83      6.68 o 
  10   0   6       47.56       42.44      2.68 o 
  11   0   6        3.63        1.52      1.94 o 
  12   0   6       22.96       24.95      3.11 o 
 -12   1   6        3.80        2.88      2.24 o 
 -11   1   6      283.66      273.06      8.57 o 
 -10   1   6       71.81       65.18      2.67 o 
  -9   1   6      479.13      456.82      6.89 o 
  -8   1   6       48.96       42.85      1.64 o 
  -7   1   6      696.75      649.09     18.69 o 
  -6   1   6      362.94      380.37      5.50 o 
  -5   1   6        1.60        1.48      0.60 o 
  -4   1   6      926.13     1054.10     11.41 o 
  -3   1   6     2198.54     2383.97     24.70 o 
  -2   1   6     3634.91     3997.55     41.01 o 
  -1   1   6      230.25      238.86      3.86 o 
   0   1   6     1733.16     1971.50     25.46 o 
   1   1   6      248.14      265.24      5.40 o 
   2   1   6     3614.66     3986.48     59.03 o 
   3   1   6     2198.02     2334.25     35.49 o 
   4   1   6      914.86     1015.50     14.09 o 
   5   1   6        1.34        2.07      1.10 o 
   6   1   6      362.47      380.51      7.06 o 
   7   1   6      688.03      659.28     12.97 o 
   8   1   6       45.46       35.44      2.32 o 
   9   1   6      468.17      438.01      9.12 o 
  10   1   6       70.43       70.40      3.92 o 
  11   1   6      281.74      290.85      7.27 o 
  12   1   6        3.33        1.41      2.93 o 
 -12   2   6        1.78        0.08      2.91 o 
 -11   2   6      286.20      290.86      6.10 o 
 -10   2   6      265.78      257.79      5.83 o 
  -9   2   6      976.73      974.73     12.80 o 
  -8   2   6      105.38      101.45      2.97 o 
  -7   2   6      142.03      135.13      5.21 o 
  -6   2   6       11.09       10.39      1.31 o 
  -5   2   6     1100.20     1069.93     16.23 o 
  -4   2   6      303.81      294.24      5.06 o 
  -3   2   6     2436.32     2517.64     28.96 o 
  -2   2   6     1824.95     1991.34     29.46 o 
  -1   2   6      409.40      425.19      4.96 o 
   0   2   6     3508.67     4021.32     45.16 o 
   1   2   6      411.57      436.90      8.68 o 
   2   2   6     1815.94     1950.72     36.29 o 
   3   2   6     2448.21     2505.01     37.73 o 
   4   2   6      301.72      289.26      4.67 o 
   5   2   6     1105.88     1060.30     14.73 o 
   6   2   6        9.62       12.34      1.33 o 
   7   2   6      140.98      125.75      3.13 o 
   8   2   6      105.42      107.78      4.90 o 
   9   2   6      980.76      979.90     17.10 o 
  10   2   6      265.73      263.00      6.60 o 
  11   2   6      284.38      289.42      9.43 o 
  12   2   6        1.87        1.19      2.63 o 
 -12   3   6      194.08      205.42     11.03 o 
 -11   3   6       57.03       56.16      3.19 o 
 -10   3   6      265.61      259.10      7.23 o 
  -9   3   6      287.85      294.07      8.57 o 
  -8   3   6      763.37      733.83     12.95 o 
  -7   3   6     2254.94     2239.76     30.24 o 
  -6   3   6      431.27      384.00      6.54 o 
  -5   3   6      500.17      474.34      7.51 o 
  -4   3   6      334.50      318.72      5.37 o 
  -3   3   6     2038.11     2118.50     24.60 o 
  -2   3   6      578.20      637.08     10.20 o 
  -1   3   6      259.65      291.96      4.67 o 
   0   3   6     7914.28     8395.31     95.39 o 
   1   3   6      269.75      313.94      4.47 o 
   2   3   6      571.59      614.56     12.51 o 
   3   3   6     2048.01     2096.94     32.03 o 
   4   3   6      331.34      318.98      5.08 o 
   5   3   6      494.67      468.85      7.26 o 
   6   3   6      436.00      378.99      7.78 o 
   7   3   6     2239.09     2250.40     30.24 o 
   8   3   6      770.68      732.58     11.31 o 
   9   3   6      289.61      283.11      8.70 o 
  10   3   6      265.16      232.11      8.04 o 
  11   3   6       57.20       54.16      4.28 o 
  12   3   6      194.21      228.29      8.58 o 
 -12   4   6       43.40       44.22      5.51 o 
 -11   4   6       92.31       97.02      8.48 o 
 -10   4   6      290.23      311.63      9.35 o 
  -9   4   6       19.70       16.81      2.97 o 
  -8   4   6       62.38       56.54      2.42 o 
  -7   4   6      279.19      265.63      5.24 o 
  -6   4   6     1211.15     1150.72     16.45 o 
  -5   4   6       42.31       39.16      2.78 o 
  -4   4   6       18.44       36.45      1.63 o 
  -3   4   6     1252.99     1285.28     15.43 o 
  -2   4   6     5259.09     6025.12     82.69 o 
  -1   4   6      872.26      988.74     13.41 o 
   0   4   6     4105.54     4388.56     50.23 o 
   1   4   6      861.48      972.88     15.23 o 
   2   4   6     5267.07     6136.87     88.76 o 
   3   4   6     1253.46     1288.49     20.22 o 
   4   4   6       18.58       40.20      1.72 o 
   5   4   6       44.23       44.48      1.58 o 
   6   4   6     1207.58     1169.23     16.36 o 
   7   4   6      276.10      265.26      5.10 o 
   8   4   6       61.93       58.28      3.02 o 
   9   4   6       19.67       20.91      2.21 o 
  10   4   6      289.23      322.15      9.87 o 
  11   4   6       93.53       85.76      5.21 o 
  12   4   6       42.15       45.43      8.70 o 
 -11   5   6       16.37       19.98      3.08 o 
 -10   5   6      181.38      178.61     10.58 o 
  -9   5   6      564.21      555.69     11.37 o 
  -8   5   6      316.72      299.31      7.16 o 
  -7   5   6      933.21      931.79     13.93 o 
  -6   5   6     1598.57     1590.10     21.76 o 
  -5   5   6     1617.83     1708.25     22.99 o 
  -4   5   6       45.41       44.67      1.83 o 
  -3   5   6      377.77      312.01      5.28 o 
  -2   5   6      616.73      605.58      8.93 o 
  -1   5   6      261.52      229.80      4.05 o 
   0   5   6        1.57        2.67      0.61 o 
   1   5   6      260.70      237.66      3.78 o 
   2   5   6      621.82      607.84     10.00 o 
   3   5   6      373.37      305.68      4.27 o 
   4   5   6       46.23       46.14      1.92 o 
   5   5   6     1637.89     1663.67     46.97 o 
   6   5   6     1580.53     1547.15     25.33 o 
   7   5   6      938.81      947.68     16.44 o 
   8   5   6      317.38      291.04      7.07 o 
   9   5   6      556.41      551.74     11.28 o 
  10   5   6      183.45      187.88      7.28 o 
  11   5   6       15.95       18.87      3.24 o 
 -11   6   6      119.75      120.70      6.09 o 
 -10   6   6        3.13        4.10      2.65 o 
  -9   6   6      264.88      247.17      6.80 o 
  -8   6   6      260.85      254.95      6.58 o 
  -7   6   6      157.28      155.09      3.82 o 
  -6   6   6      132.54      127.95      3.39 o 
  -5   6   6      721.63      719.14     10.93 o 
  -4   6   6     2464.49     2388.03     36.01 o 
  -3   6   6      552.09      545.73     10.07 o 
  -2   6   6      750.99      806.92     11.84 o 
  -1   6   6      327.11      335.99      5.49 o 
   0   6   6       92.92       78.25      2.04 o 
   1   6   6      321.62      327.25      6.01 o 
   2   6   6      751.49      848.24     11.46 o 
   3   6   6      547.82      539.58      9.91 o 
   4   6   6     2442.26     2370.36     36.77 o 
   5   6   6      725.01      717.02     12.79 o 
   6   6   6      134.08      133.16      4.16 o 
   7   6   6      153.72      141.12      4.72 o 
   8   6   6      257.98      245.60      6.47 o 
   9   6   6      261.66      241.39      6.66 o 
  10   6   6        2.87        4.00      2.00 o 
  11   6   6      123.36      141.09      6.67 o 
 -11   7   6      201.86      212.29      8.32 o 
 -10   7   6      122.71      129.50      5.03 o 
  -9   7   6       56.21       58.92      3.52 o 
  -8   7   6      149.71      133.54      4.79 o 
  -7   7   6      232.84      215.94      5.80 o 
  -6   7   6      506.42      496.45      8.41 o 
  -5   7   6       90.84       83.15      2.68 o 
  -4   7   6      266.28      276.35      6.93 o 
  -3   7   6     1282.43     1240.36     17.38 o 
  -2   7   6      524.56      442.66     11.66 o 
  -1   7   6     1344.45     1370.65     18.57 o 
   0   7   6     1284.68     1242.82     17.07 o 
   1   7   6     1341.51     1337.37     53.19 o 
   2   7   6      529.58      463.24      7.85 o 
   3   7   6     1280.96     1243.35     17.17 o 
   4   7   6      274.79      268.98      6.06 o 
   5   7   6       89.77       79.62      3.99 o 
   6   7   6      508.94      504.08     10.05 o 
   7   7   6      227.39      202.63      5.72 o 
   8   7   6      151.27      146.90      4.91 o 
   9   7   6       55.87       52.08      3.34 o 
  10   7   6      122.50      128.93      5.15 o 
  11   7   6      201.86      217.83      8.51 o 
 -10   8   6      139.53      139.78      5.44 o 
  -9   8   6      312.07      323.78      8.30 o 
  -8   8   6       94.69       94.87      8.44 o 
  -7   8   6       28.01       30.75      2.52 o 
  -6   8   6       52.97       65.99      3.57 o 
  -5   8   6      275.09      242.89      5.06 o 
  -4   8   6      170.80      148.08      3.64 o 
  -3   8   6       48.54       45.89      2.05 o 
  -2   8   6      518.41      502.62      8.09 o 
  -1   8   6     1023.43      955.15     13.74 o 
   0   8   6       65.16       57.33      2.56 o 
   1   8   6     1008.20      960.14     15.57 o 
   2   8   6      530.30      502.95     14.97 o 
   3   8   6       49.44       47.39      2.77 o 
   4   8   6      166.29      150.03      7.59 o 
   5   8   6      271.48      246.67      6.08 o 
   6   8   6       52.21       62.62      3.10 o 
   7   8   6       26.62       31.70      2.57 o 
   8   8   6       94.04       96.49      5.94 o 
   9   8   6      313.06      331.70      8.42 o 
  10   8   6      139.57      142.21      5.79 o 
 -10   9   6       28.61       27.41      3.09 o 
  -9   9   6       56.02       67.08      3.83 o 
  -8   9   6      618.45      645.12     13.13 o 
  -7   9   6       15.77       19.19      2.28 o 
  -6   9   6      120.00      120.09      9.01 o 
  -5   9   6       18.08       21.44      1.71 o 
  -4   9   6      146.39      151.79      3.83 o 
  -3   9   6      211.99      201.14      4.44 o 
  -2   9   6      213.88      209.61      4.47 o 
  -1   9   6       32.12       37.99      1.85 o 
   0   9   6      908.36      826.83     16.73 o 
   1   9   6       34.43       40.45      2.06 o 
   2   9   6      211.62      214.87      7.45 o 
   3   9   6      212.69      212.92     10.69 o 
   4   9   6      146.56      143.75      5.72 o 
   5   9   6       17.12       20.43      2.75 o 
   6   9   6      122.95      118.85      5.60 o 
   7   9   6       16.55       16.60      2.57 o 
   8   9   6      626.60      649.82     13.28 o 
   9   9   6       56.14       60.89      5.36 o 
  10   9   6       28.13       19.69      2.84 o 
  -9  10   6        3.02        3.78      2.10 o 
  -8  10   6       53.38       63.88      3.76 o 
  -7  10   6       43.32       42.91      3.09 o 
  -6  10   6      130.68      134.42      4.68 o 
  -5  10   6      251.14      254.90      5.51 o 
  -4  10   6       54.24       60.24      2.56 o 
  -3  10   6      220.33      221.04      4.87 o 
  -2  10   6      245.62      238.80     10.55 o 
  -1  10   6       86.27       87.99      2.78 o 
   0  10   6       43.26       43.90      4.02 o 
   1  10   6       87.52       76.72      5.34 o 
   2  10   6      245.17      235.42     11.91 o 
   3  10   6      220.52      223.15      7.37 o 
   4  10   6       55.49       59.68      4.41 o 
   5  10   6      249.26      255.46      8.49 o 
   6  10   6      129.44      118.50      5.88 o 
   7  10   6       43.98       50.17      4.34 o 
   8  10   6       53.88       46.62      4.54 o 
   9  10   6        2.94       -1.19      3.03 o 
  -8  11   6      105.29      115.53      4.92 o 
  -7  11   6       54.80       45.66      3.21 o 
  -6  11   6      163.12      166.25      5.35 o 
  -5  11   6       43.09       38.80      2.71 o 
  -4  11   6      312.99      297.57      6.17 o 
  -3  11   6      343.85      333.67      6.51 o 
  -2  11   6       48.62       45.25      2.29 o 
  -1  11   6       47.04       43.14      3.21 o 
   0  11   6       22.15       17.91      1.98 o 
   1  11   6       47.76       40.27      3.32 o 
   2  11   6       47.74       46.08      5.43 o 
   3  11   6      339.16      311.32      9.51 o 
   4  11   6      310.72      292.26      9.26 o 
   5  11   6       43.94       38.82      4.56 o 
   6  11   6      160.46      152.04      6.86 o 
   7  11   6       55.45       43.61      5.69 o 
   8  11   6      102.53      114.38      6.52 o 
  -7  12   6        6.08        9.59      2.23 o 
  -6  12   6       25.52       32.10      2.75 o 
  -5  12   6       42.59       40.99      3.82 o 
  -4  12   6      170.45      175.85      5.58 o 
  -3  12   6        3.54        6.20      1.76 o 
  -2  12   6      190.45      187.82      5.49 o 
  -1  12   6      135.71      127.11      4.46 o 
   0  12   6      531.09      535.40     10.84 o 
   1  12   6      134.14      129.98      4.50 o 
   2  12   6      196.27      186.50     16.02 o 
   3  12   6        3.80        3.11      2.17 o 
   4  12   6      175.69      175.99      7.12 o 
   5  12   6       42.79       45.86      4.18 o 
   6  12   6       26.15       30.43      3.78 o 
   7  12   6        5.46        7.87      2.93 o 
  -6  13   6      186.62      241.49     13.28 o 
  -5  13   6        5.47        7.77      2.51 o 
  -4  13   6       18.46       14.38      2.78 o 
  -3  13   6      142.00      155.51      5.17 o 
  -2  13   6      174.35      180.42      9.95 o 
  -1  13   6       33.06       36.48      3.75 o 
   0  13   6        0.37       -0.48      1.54 o 
   1  13   6       32.79       36.16      3.34 o 
   2  13   6      177.60      170.27      8.73 o 
   3  13   6      141.53      143.87      6.57 o 
   4  13   6       19.39       20.94      3.22 o 
   5  13   6        5.45        8.45      2.77 o 
   6  13   6      178.96      185.49      8.21 o 
  -4  14   6      609.99      710.46     17.24 o 
  -3  14   6      200.07      211.88      7.77 o 
  -2  14   6       32.87       34.76      3.06 o 
  -1  14   6      120.45      123.74      4.77 o 
   0  14   6      255.07      259.13      8.62 o 
   1  14   6      122.14      124.30      4.72 o 
   2  14   6       32.73       34.35      2.83 o 
   3  14   6      198.37      206.04      8.20 o 
   4  14   6      606.56      656.19     17.60 o 
  -1  15   6       94.80       95.87      4.46 o 
   0  15   6       22.21       29.08      3.46 o 
   1  15   6       94.62       93.19      4.34 o 
   1   0   7      542.26      559.27      7.79 o 
   2   0   7     2220.39     2362.63     35.27 o 
   3   0   7      411.36      429.45      6.34 o 
   4   0   7     4201.56     4890.38     72.39 o 
   5   0   7        9.76       10.61      0.89 o 
   6   0   7        3.97       -0.35      0.72 o 
   7   0   7      319.15      302.07      4.36 o 
   8   0   7      163.01      139.38      4.12 o 
   9   0   7      213.30      208.26      5.47 o 
  10   0   7       88.48       92.71      3.23 o 
  11   0   7       80.44       89.99      4.76 o 
  12   0   7        1.97        3.42      3.05 o 
 -12   1   7       23.84       16.42      4.16 o 
 -11   1   7       55.53       53.40      5.64 o 
 -10   1   7      242.91      243.02      6.08 o 
  -9   1   7       91.24       95.53      2.70 o 
  -8   1   7      709.98      721.98     12.66 o 
  -7   1   7       28.40       25.23      1.45 o 
  -6   1   7     1533.54     1615.41     17.48 o 
  -5   1   7      177.58      162.33      3.06 o 
  -4   1   7     2626.93     2776.52     28.86 o 
  -3   1   7      928.62      983.78     10.78 o 
  -2   1   7     3789.46     4210.04     43.43 o 
  -1   1   7       49.75       55.16      1.53 o 
   0   1   7        2.26        0.75      0.67 o 
   1   1   7       53.95       61.38      1.47 o 
   2   1   7     3814.19     4285.30     76.46 o 
   3   1   7      938.85      984.50     15.44 o 
   4   1   7     2619.39     2732.39     41.49 o 
   5   1   7      178.51      171.79      4.58 o 
   6   1   7     1519.16     1588.88     21.74 o 
   7   1   7       29.03       26.33      1.76 o 
   8   1   7      719.67      701.37     12.80 o 
   9   1   7       92.72      100.24      3.65 o 
  10   1   7      243.94      242.26      6.28 o 
  11   1   7       57.34       57.05      4.20 o 
  12   1   7       22.93       23.35      4.69 o 
 -12   2   7        1.11        1.17      2.75 o 
 -11   2   7        5.00        4.24      1.81 o 
 -10   2   7      286.51      288.12      6.90 o 
  -9   2   7      202.53      205.89      4.61 o 
  -8   2   7      435.15      409.79      7.16 o 
  -7   2   7       98.65      105.63      2.96 o 
  -6   2   7      385.01      367.17      7.32 o 
  -5   2   7      156.62      137.81      3.09 o 
  -4   2   7     1379.29     1333.35     15.95 o 
  -3   2   7      196.88      232.19      3.10 o 
  -2   2   7     1401.01     1562.55     15.31 o 
  -1   2   7      869.02      861.11      9.34 o 
   0   2   7        0.06       -0.56      0.56 o 
   1   2   7      864.73      837.81     16.31 o 
   2   2   7     1430.38     1549.03     28.99 o 
   3   2   7      197.95      220.90      4.48 o 
   4   2   7     1379.65     1338.41     20.89 o 
   5   2   7      156.86      139.96      2.89 o 
   6   2   7      378.25      375.84      6.16 o 
   7   2   7       96.16      103.21      2.82 o 
   8   2   7      431.52      421.54      7.20 o 
   9   2   7      207.19      203.59      6.63 o 
  10   2   7      288.75      285.31     15.08 o 
  11   2   7        5.00        2.97      2.50 o 
  12   2   7        1.56       -0.66      3.17 o 
 -12   3   7       13.00       11.95      3.83 o 
 -11   3   7      231.28      234.71      6.37 o 
 -10   3   7      186.53      189.07      5.50 o 
  -9   3   7     1097.70     1070.22     18.26 o 
  -8   3   7      182.96      174.60      4.72 o 
  -7   3   7       45.58       61.83      2.75 o 
  -6   3   7      406.84      376.45      7.49 o 
  -5   3   7      477.20      450.52     11.32 o 
  -4   3   7      970.37      931.26     13.22 o 
  -3   3   7      899.11      946.16     12.87 o 
  -2   3   7     1447.57     1525.67     18.07 o 
  -1   3   7     2837.07     3090.24     45.38 o 
   0   3   7      139.05      173.57      2.65 o 
   1   3   7     2845.98     3020.93     38.26 o 
   2   3   7     1478.49     1538.33     28.63 o 
   3   3   7      899.94      931.24     15.04 o 
   4   3   7      963.72      935.29     15.18 o 
   5   3   7      475.62      446.63      6.94 o 
   6   3   7      410.68      382.08      6.31 o 
   7   3   7       49.43       64.17      2.99 o 
   8   3   7      186.35      175.65      7.30 o 
   9   3   7     1095.38     1082.86     23.42 o 
  10   3   7      184.01      187.09      7.16 o 
  11   3   7      231.91      227.52      8.65 o 
  12   3   7       12.55       18.46      3.36 o 
 -11   4   7       55.53       61.47      3.54 o 
 -10   4   7       23.04       26.34      3.67 o 
  -9   4   7       53.45       51.79      3.81 o 
  -8   4   7       11.07       10.82      1.61 o 
  -7   4   7      255.88      237.78      4.96 o 
  -6   4   7       87.73       86.41      2.71 o 
  -5   4   7      766.42      762.83     12.89 o 
  -4   4   7     3181.10     3035.69     39.74 o 
  -3   4   7     1903.61     1884.91     22.05 o 
  -2   4   7      326.61      360.49      5.81 o 
  -1   4   7      386.38      448.69      6.72 o 
   0   4   7      607.87      673.49      8.70 o 
   1   4   7      381.51      446.59      7.55 o 
   2   4   7      329.95      371.54      5.38 o 
   3   4   7     1886.87     1840.95     28.72 o 
   4   4   7     3182.57     3045.61     46.01 o 
   5   4   7      767.63      751.35     17.22 o 
   6   4   7       87.16       84.32      2.81 o 
   7   4   7      254.56      237.96      5.77 o 
   8   4   7       11.51       12.44      1.86 o 
   9   4   7       54.99       55.62      3.11 o 
  10   4   7       24.05       26.73      3.19 o 
  11   4   7       59.20       57.12      4.72 o 
  12   4   7      221.59      223.84     10.64 o 
 -11   5   7      366.45      373.12     17.01 o 
 -10   5   7      274.79      294.71      9.25 o 
  -9   5   7      116.60      114.43      4.50 o 
  -8   5   7       48.66       40.14      4.00 o 
  -7   5   7       14.30       14.42      1.44 o 
  -6   5   7      905.87      897.82     13.28 o 
  -5   5   7      136.00      124.44      4.29 o 
  -4   5   7     1194.87     1187.08     33.02 o 
  -3   5   7      224.60      236.53      4.43 o 
  -2   5   7     1385.91     1403.46     18.92 o 
  -1   5   7      978.18     1047.58     14.31 o 
   0   5   7     1412.91     1473.25     19.66 o 
   1   5   7      991.14     1027.24     13.94 o 
   2   5   7     1378.39     1382.90     21.43 o 
   3   5   7      224.17      237.85      3.50 o 
   4   5   7     1203.90     1178.06     55.01 o 
   5   5   7      142.50      126.96      3.74 o 
   6   5   7      899.35      883.39     15.44 o 
   7   5   7       13.58       14.80      1.83 o 
   8   5   7       49.38       45.01      2.77 o 
   9   5   7      117.60      114.44      4.40 o 
  10   5   7      273.65      298.36     16.25 o 
  11   5   7      364.37      393.38     11.75 o 
 -11   6   7      261.33      277.18      9.32 o 
 -10   6   7       43.40       38.31      3.13 o 
  -9   6   7       37.29       33.32      2.77 o 
  -8   6   7      184.36      179.50      5.47 o 
  -7   6   7      222.75      216.60      4.83 o 
  -6   6   7      683.20      669.80     10.57 o 
  -5   6   7     1250.61     1243.97     20.35 o 
  -4   6   7      236.31      239.08      4.66 o 
  -3   6   7      820.63      815.66     27.22 o 
  -2   6   7      358.88      330.71      5.61 o 
  -1   6   7       70.43       74.75      2.12 o 
   0   6   7       70.87       31.51      1.33 o 
   1   6   7       69.65       74.50      2.12 o 
   2   6   7      357.30      327.49      6.16 o 
   3   6   7      821.31      830.21     16.29 o 
   4   6   7      236.31      230.08     11.51 o 
   5   6   7     1247.10     1261.78     20.68 o 
   6   6   7      694.57      673.11     12.40 o 
   7   6   7      228.16      227.20      6.35 o 
   8   6   7      190.69      182.83      5.43 o 
   9   6   7       37.66       33.48      2.84 o 
  10   6   7       43.81       50.10      3.38 o 
  11   6   7      257.51      267.74      9.54 o 
 -10   7   7       52.59       61.43      3.76 o 
  -9   7   7      389.79      377.90      9.02 o 
  -8   7   7      184.28      183.91      5.68 o 
  -7   7   7      157.60      164.07      5.08 o 
  -6   7   7      239.94      225.98      4.85 o 
  -5   7   7      154.93      147.60      6.91 o 
  -4   7   7       54.07       52.33      2.14 o 
  -3   7   7       99.84       83.55      2.72 o 
  -2   7   7       88.12       80.24      2.66 o 
  -1   7   7      400.76      390.76      6.40 o 
   0   7   7     1240.34     1203.42     21.41 o 
   1   7   7      390.27      382.50      7.03 o 
   2   7   7       87.66       80.85      2.57 o 
   3   7   7       95.46       75.97      2.26 o 
   4   7   7       56.60       49.01      2.90 o 
   5   7   7      155.91      157.22      5.96 o 
   6   7   7      237.14      214.62      5.69 o 
   7   7   7      156.94      159.73      4.98 o 
   8   7   7      188.95      190.73      5.76 o 
   9   7   7      389.58      380.25      9.06 o 
  10   7   7       50.63       55.96      5.02 o 
  11   7   7        4.09        4.04      4.59 o 
 -10   8   7       66.99       77.87      4.19 o 
  -9   8   7      237.13      244.11      6.97 o 
  -8   8   7       14.35       11.23      2.21 o 
  -7   8   7       83.15       80.64      3.66 o 
  -6   8   7      339.14      324.75      7.21 o 
  -5   8   7       61.70       57.42      2.46 o 
  -4   8   7      102.40       88.11      2.82 o 
  -3   8   7      113.91      105.65      2.98 o 
  -2   8   7       90.78      102.85      3.22 o 
  -1   8   7      666.79      651.62      9.91 o 
   0   8   7      170.52      156.22      4.16 o 
   1   8   7      667.78      649.94     11.12 o 
   2   8   7       93.70      105.50      5.57 o 
   3   8   7      110.88      111.21      4.56 o 
   4   8   7      104.16       86.29      3.26 o 
   5   8   7       57.50       53.15      2.77 o 
   6   8   7      334.13      326.17      7.57 o 
   7   8   7       82.13       78.78      3.56 o 
   8   8   7       14.19       12.67      2.18 o 
   9   8   7      232.63      244.34      7.08 o 
  10   8   7       63.87       75.35      4.24 o 
  -9   9   7       40.68       39.70      3.23 o 
  -8   9   7        2.19        6.22      1.97 o 
  -7   9   7      750.01      736.80     14.20 o 
  -6   9   7        6.51        9.72      1.91 o 
  -5   9   7      204.27      190.54      4.53 o 
  -4   9   7      569.82      582.72      9.62 o 
  -3   9   7      406.74      373.54     13.32 o 
  -2   9   7      204.54      194.46      4.27 o 
  -1   9   7      239.90      211.76      4.38 o 
   0   9   7      291.53      306.04      6.71 o 
   1   9   7      227.07      198.73      6.33 o 
   2   9   7      207.91      195.57      6.02 o 
   3   9   7      410.80      380.34     10.06 o 
   4   9   7      570.89      589.53     14.22 o 
   5   9   7      206.35      183.00      6.83 o 
   6   9   7        5.79        7.28      1.74 o 
   7   9   7      746.40      725.44     15.66 o 
   8   9   7        2.21        4.87      1.97 o 
   9   9   7       38.17       39.14      3.25 o 
  -9  10   7      113.45      113.66      4.93 o 
  -8  10   7      207.92      212.94      6.56 o 
  -7  10   7      204.22      201.50      6.09 o 
  -6  10   7       39.46       42.28      2.87 o 
  -5  10   7      133.90      137.65      5.06 o 
  -4  10   7       87.75       88.22      3.10 o 
  -3  10   7     1071.29     1043.13     15.46 o 
  -2  10   7      325.36      321.28      6.12 o 
  -1  10   7      878.86      898.02     15.66 o 
   0  10   7      649.14      676.70     12.46 o 
   1  10   7      879.08      881.74     19.00 o 
   2  10   7      325.80      304.07     12.89 o 
   3  10   7     1075.27     1026.14     22.37 o 
   4  10   7       87.34       87.33      9.50 o 
   5  10   7      131.83      121.53      5.71 o 
   6  10   7       39.64       39.20      3.79 o 
   7  10   7      203.90      198.78      7.92 o 
   8  10   7      207.35      220.23      8.73 o 
   9  10   7      110.10      114.06     12.51 o 
  -8  11   7      268.64      303.09      8.16 o 
  -7  11   7      291.60      266.91     10.47 o 
  -6  11   7       16.34       19.47      2.34 o 
  -5  11   7      426.14      416.14      9.17 o 
  -4  11   7      177.51      180.67      4.58 o 
  -3  11   7      643.00      653.49     12.54 o 
  -2  11   7       41.62       38.48      2.65 o 
  -1  11   7      792.21      837.83     15.22 o 
   0  11   7      342.66      334.46      7.60 o 
   1  11   7      798.71      853.79     15.20 o 
   2  11   7       42.87       44.07      5.27 o 
   3  11   7      641.42      646.37     15.81 o 
   4  11   7      179.92      172.99      6.84 o 
   5  11   7      425.79      384.99     11.55 o 
   6  11   7       16.34       17.03      3.15 o 
   7  11   7      289.00      263.51      9.58 o 
   8  11   7      270.14      297.48     10.59 o 
  -7  12   7        9.42        7.96      2.69 o 
  -6  12   7      100.32       98.82      4.40 o 
  -5  12   7      279.36      274.63     18.88 o 
  -4  12   7       47.45       53.49      4.95 o 
  -3  12   7      979.95     1017.73     17.95 o 
  -2  12   7       62.18       64.32      3.37 o 
  -1  12   7      261.19      267.15      7.74 o 
   0  12   7        0.33        0.81      1.47 o 
   1  12   7      263.45      261.88      8.31 o 
   2  12   7       62.58       66.45      4.33 o 
   3  12   7      975.04      964.50     27.66 o 
   4  12   7       47.20       50.15      4.06 o 
   5  12   7      279.92      266.54      9.33 o 
   6  12   7      101.05      101.32      5.94 o 
   7  12   7        9.91        9.35      3.16 o 
  -6  13   7       47.91       57.51      4.49 o 
  -5  13   7      157.25      168.83      6.97 o 
  -4  13   7      337.50      326.93     10.19 o 
  -3  13   7      137.72      138.90      5.02 o 
  -2  13   7      102.06      123.40      5.88 o 
  -1  13   7       30.45       29.84      2.65 o 
   0  13   7       53.39       61.67      3.97 o 
   1  13   7       31.89       34.13      3.34 o 
   2  13   7       99.49      110.04     14.38 o 
   3  13   7      138.21      144.67     14.76 o 
   4  13   7      337.20      322.40     10.56 o 
   5  13   7      157.80      162.32      7.38 o 
   6  13   7       49.77       57.07      4.96 o 
  -4  14   7       72.66       80.53      5.09 o 
  -3  14   7      423.21      450.35     12.58 o 
  -2  14   7      196.64      212.83      7.52 o 
  -1  14   7       88.51       93.03      4.26 o 
   0  14   7        6.63        4.86      5.06 o 
   1  14   7       88.66       96.00      5.28 o 
   2  14   7      193.62      198.26      8.12 o 
   3  14   7      429.70      443.51     13.14 o 
   4  14   7       72.62       80.24      5.47 o 
   0   0   8       36.57       43.66      1.92 o 
   1   0   8      694.84      768.06     10.51 o 
   2   0   8      186.59      186.37      3.28 o 
   3   0   8       59.19       35.38      1.70 o 
   4   0   8      139.05      143.63      4.33 o 
   5   0   8      795.30      795.08     11.36 o 
   6   0   8       42.52       31.56      2.95 o 
   7   0   8      188.05      191.24     12.45 o 
   8   0   8        0.55        2.11      1.40 o 
   9   0   8      130.45      112.25      5.14 o 
  10   0   8       94.73       89.99      3.86 o 
  11   0   8       84.14       84.17      6.91 o 
  12   0   8       22.67       26.28      4.78 o 
 -12   1   8       41.05       48.44      5.51 o 
 -11   1   8       19.68       26.50      4.49 o 
 -10   1   8      227.94      219.03      5.03 o 
  -9   1   8      167.81      169.91      3.80 o 
  -8   1   8      353.38      367.50      5.91 o 
  -7   1   8      429.02      388.80      5.98 o 
  -6   1   8      179.23      188.49      3.36 o 
  -5   1   8     2108.79     2177.16     23.17 o 
  -4   1   8      623.99      611.13      7.15 o 
  -3   1   8      622.67      672.32      7.64 o 
  -2   1   8     1307.44     1438.46     16.81 o 
  -1   1   8     1782.79     1941.52     25.19 o 
   0   1   8      960.10     1104.28     14.75 o 
   1   1   8     1759.39     1928.76     25.24 o 
   2   1   8     1296.86     1399.51     26.69 o 
   3   1   8      608.16      654.19     10.85 o 
   4   1   8      618.32      595.79     10.15 o 
   5   1   8     2117.85     2184.98     33.33 o 
   6   1   8      184.98      188.49      4.49 o 
   7   1   8      425.02      378.55      7.62 o 
   8   1   8      348.97      358.86      7.58 o 
   9   1   8      165.81      175.13      4.93 o 
  10   1   8      228.27      236.36      7.93 o 
  11   1   8       18.86       18.47      3.25 o 
  12   1   8       42.13       44.42      5.56 o 
 -12   2   8      236.24      257.28     12.75 o 
 -11   2   8      116.82      127.74      4.60 o 
 -10   2   8       96.92       95.03      3.86 o 
  -9   2   8       27.64       34.82      2.10 o 
  -8   2   8      546.45      552.72      9.03 o 
  -7   2   8      163.50      147.44      4.59 o 
  -6   2   8       41.75       40.11      1.66 o 
  -5   2   8     1117.07     1088.64     12.71 o 
  -4   2   8     1161.59     1131.34     12.38 o 
  -3   2   8      985.98      959.06     10.63 o 
  -2   2   8     2008.60     2226.40     22.09 o 
  -1   2   8      500.31      476.07      8.38 o 
   0   2   8      900.07      958.66     12.96 o 
   1   2   8      506.35      488.01      8.06 o 
   2   2   8     2007.43     2179.35     40.77 o 
   3   2   8      983.80      969.21     15.32 o 
   4   2   8     1138.22     1112.49     17.85 o 
   5   2   8     1109.89     1084.44     17.55 o 
   6   2   8       44.83       45.99      2.24 o 
   7   2   8      163.01      150.92      3.44 o 
   8   2   8      552.08      560.48     10.51 o 
   9   2   8       30.01       37.83      3.30 o 
  10   2   8       99.12       90.82      5.04 o 
  11   2   8      116.96      124.20      6.12 o 
  12   2   8      233.12      277.50     13.31 o 
 -12   3   8       71.61       76.52      6.68 o 
 -11   3   8      680.49      719.59     13.66 o 
 -10   3   8      324.97      332.52      7.81 o 
  -9   3   8      164.61      156.89      4.06 o 
  -8   3   8       40.87       38.77      2.08 o 
  -7   3   8     1515.17     1520.61     24.68 o 
  -6   3   8      211.73      194.02      5.40 o 
  -5   3   8     1114.58     1046.92     17.09 o 
  -4   3   8     1040.12     1093.02     14.92 o 
  -3   3   8     1422.18     1484.74     19.61 o 
  -2   3   8     4263.57     4564.07     58.18 o 
  -1   3   8     3078.96     3320.98     42.10 o 
   0   3   8     1091.65     1229.48     14.48 o 
   1   3   8     3095.49     3360.75     82.79 o 
   2   3   8     4280.04     4595.03    106.62 o 
   3   3   8     1428.41     1456.25     25.11 o 
   4   3   8     1036.87     1094.38     17.56 o 
   5   3   8     1117.16     1034.24     17.02 o 
   6   3   8      213.89      197.72      3.91 o 
   7   3   8     1509.15     1561.32     24.94 o 
   8   3   8       39.94       40.72      2.54 o 
   9   3   8      164.46      150.47      6.09 o 
  10   3   8      327.11      330.81      9.99 o 
  11   3   8      679.39      708.73     17.70 o 
  12   3   8       70.87       67.21      5.05 o 
 -11   4   8        9.47        9.53      2.26 o 
 -10   4   8      274.11      271.25      6.99 o 
  -9   4   8     1412.81     1437.08     29.66 o 
  -8   4   8      133.52      129.93      4.16 o 
  -7   4   8      214.51      192.44      5.03 o 
  -6   4   8      100.69       89.18      2.81 o 
  -5   4   8      288.19      256.96      4.92 o 
  -4   4   8       57.29       62.61      2.57 o 
  -3   4   8      164.85      174.60      3.00 o 
  -2   4   8      409.33      363.01      5.86 o 
  -1   4   8     1224.11     1220.99     19.24 o 
   0   4   8     2456.50     2713.41     35.19 o 
   1   4   8     1226.94     1225.30     16.03 o 
   2   4   8      408.50      367.98      8.09 o 
   3   4   8      166.41      170.65      3.96 o 
   4   4   8       59.36       68.25      2.48 o 
   5   4   8      285.24      251.83      8.68 o 
   6   4   8      101.35       87.94      5.86 o 
   7   4   8      215.21      199.97      5.20 o 
   8   4   8      137.18      141.99      4.49 o 
   9   4   8     1408.60     1436.82     30.12 o 
  10   4   8      275.48      266.52     14.43 o 
  11   4   8        9.27        6.87      2.78 o 
 -11   5   8      268.72      277.69      7.54 o 
 -10   5   8      186.01      182.91     12.90 o 
  -9   5   8        5.58        7.93      2.26 o 
  -8   5   8      728.57      724.56     13.13 o 
  -7   5   8      413.86      404.70      7.27 o 
  -6   5   8       98.87       88.38      2.85 o 
  -5   5   8      180.32      166.58      6.27 o 
  -4   5   8       11.90        9.36      1.19 o 
  -3   5   8      698.54      669.85     11.67 o 
  -2   5   8      438.67      442.48      6.98 o 
  -1   5   8      286.64      240.53      4.19 o 
   0   5   8      828.11      777.40      9.69 o 
   1   5   8      275.96      226.42      4.59 o 
   2   5   8      433.73      441.52      6.49 o 
   3   5   8      704.78      691.74     11.64 o 
   4   5   8       12.22        9.73      1.25 o 
   5   5   8      179.69      163.79      4.47 o 
   6   5   8      100.93       86.60      3.28 o 
   7   5   8      412.73      402.13      8.54 o 
   8   5   8      724.83      712.97     15.63 o 
   9   5   8        6.71        8.07      1.94 o 
  10   5   8      182.59      176.38      7.04 o 
  11   5   8      271.98      289.12      9.86 o 
 -11   6   8       77.59       91.55      5.45 o 
 -10   6   8      294.21      313.71      9.92 o 
  -9   6   8      124.29      119.52      4.66 o 
  -8   6   8       62.12       59.25      3.30 o 
  -7   6   8      330.76      320.78      6.28 o 
  -6   6   8        2.80        2.96      1.13 o 
  -5   6   8      177.80      150.52      3.70 o 
  -4   6   8      857.08      833.51     12.27 o 
  -3   6   8      180.60      165.80      3.63 o 
  -2   6   8     1712.54     1723.47     23.16 o 
  -1   6   8     1360.77     1425.15     19.40 o 
   0   6   8      179.49      174.68      3.85 o 
   1   6   8     1366.34     1429.35     19.00 o 
   2   6   8     1718.69     1705.72     35.41 o 
   3   6   8      173.74      162.31      2.81 o 
   4   6   8      856.65      813.73     14.15 o 
   5   6   8      179.03      154.76      4.34 o 
   6   6   8        1.84        1.67      1.26 o 
   7   6   8      329.67      325.33     11.00 o 
   8   6   8       63.79       53.16      3.23 o 
   9   6   8      125.26      122.04      4.70 o 
  10   6   8      296.31      324.73     10.27 o 
  11   6   8       75.60       81.64      7.48 o 
 -10   7   8       95.35       96.53      5.59 o 
  -9   7   8       15.48       17.17      2.50 o 
  -8   7   8      476.09      475.03     10.28 o 
  -7   7   8       22.41       23.57      1.85 o 
  -6   7   8      540.75      551.16      9.24 o 
  -5   7   8      403.09      405.56      7.15 o 
  -4   7   8      227.11      209.94      4.47 o 
  -3   7   8      801.52      777.44     11.62 o 
  -2   7   8       48.19       52.75      2.00 o 
  -1   7   8       82.03       94.63      2.53 o 
   0   7   8      792.15      765.33     11.12 o 
   1   7   8       81.34       94.19      3.75 o 
   2   7   8       47.12       53.30      2.11 o 
   3   7   8      797.99      772.32     12.90 o 
   4   7   8      223.32      202.23      9.54 o 
   5   7   8      398.86      396.36      8.29 o 
   6   7   8      547.48      552.94     10.88 o 
   7   7   8       22.96       25.43      2.31 o 
   8   7   8      481.47      474.51     10.22 o 
   9   7   8       16.29       15.13      2.39 o 
  10   7   8       95.58      101.97      4.68 o 
 -10   8   8       49.74       48.78      3.56 o 
  -9   8   8       11.70       11.57      3.41 o 
  -8   8   8       14.40       10.29      2.94 o 
  -7   8   8       55.87       54.13      3.13 o 
  -6   8   8      410.45      374.91      7.07 o 
  -5   8   8       19.59       24.96      1.80 o 
  -4   8   8      534.32      550.67      9.07 o 
  -3   8   8       40.04       36.14      1.90 o 
  -2   8   8      365.83      330.77      5.95 o 
  -1   8   8      358.50      339.21      5.97 o 
   0   8   8        0.53       -0.89      0.97 o 
   1   8   8      356.57      344.33      8.64 o 
   2   8   8      357.35      322.90     13.74 o 
   3   8   8       42.79       39.70      4.20 o 
   4   8   8      542.86      550.53     10.55 o 
   5   8   8       21.42       24.73      2.06 o 
   6   8   8      415.48      379.40      8.40 o 
   7   8   8       54.65       47.25      2.99 o 
   8   8   8       14.54        9.91      2.09 o 
   9   8   8       10.54       15.23      2.48 o 
  10   8   8       50.07       45.79      3.49 o 
  -9   9   8       24.02       31.31      3.00 o 
  -8   9   8        6.65        9.88      2.15 o 
  -7   9   8       51.61       55.42      3.81 o 
  -6   9   8      684.92      691.93     11.30 o 
  -5   9   8       89.82       92.98      3.11 o 
  -4   9   8      509.97      479.00      8.30 o 
  -3   9   8      122.81      112.38      3.25 o 
  -2   9   8      255.36      229.47      4.80 o 
  -1   9   8       46.45       48.20      2.60 o 
   0   9   8     1830.32     1848.67     29.29 o 
   1   9   8       47.27       50.83      4.05 o 
   2   9   8      263.04      235.21      6.76 o 
   3   9   8      123.17      110.72      4.87 o 
   4   9   8      506.14      473.44     12.25 o 
   5   9   8       92.69       85.54      3.56 o 
   6   9   8      688.64      681.78     13.30 o 
   7   9   8       52.54       50.94      3.85 o 
   8   9   8        6.65        8.25      2.16 o 
   9   9   8       24.64       31.25      3.01 o 
  -9  10   8       93.76       97.78      4.73 o 
  -8  10   8      172.75      182.61      6.08 o 
  -7  10   8       79.60       67.37      3.73 o 
  -6  10   8       24.99       24.24      2.42 o 
  -5  10   8      423.64      427.34      7.88 o 
  -4  10   8     1072.87     1108.35     17.14 o 
  -3  10   8      284.25      291.30      5.89 o 
  -2  10   8      125.58      118.06      4.03 o 
  -1  10   8      140.69      135.11      4.31 o 
   0  10   8       38.76       33.63      2.31 o 
   1  10   8      138.51      131.48      4.20 o 
   2  10   8      125.22       93.90      6.95 o 
   3  10   8      285.25      286.81      8.74 o 
   4  10   8     1073.98     1056.74     23.65 o 
   5  10   8      425.56      406.24     11.61 o 
   6  10   8       25.17       27.66      3.37 o 
   7  10   8       80.61       69.29      8.83 o 
   8  10   8      171.86      174.67      7.85 o 
   9  10   8       93.50       91.89      6.02 o 
  -8  11   8       16.27       24.67      2.88 o 
  -7  11   8        3.14        4.97      2.81 o 
  -6  11   8      255.93      265.82      7.13 o 
  -5  11   8      359.05      359.29      8.42 o 
  -4  11   8      250.90      248.79      6.53 o 
  -3  11   8      596.77      597.86     11.77 o 
  -2  11   8       68.84       60.27      3.61 o 
  -1  11   8       30.92       28.12      4.04 o 
   0  11   8       23.45       22.52      2.70 o 
   1  11   8       30.95       32.36      2.42 o 
   2  11   8       66.85       55.10      5.80 o 
   3  11   8      595.59      585.64     14.77 o 
   4  11   8      250.01      233.54      8.36 o 
   5  11   8      362.74      352.41     10.78 o 
   6  11   8      259.42      257.23      9.67 o 
   7  11   8        3.36        3.57      2.60 o 
   8  11   8       16.53       22.81      3.72 o 
  -7  12   8       22.26       28.50      3.61 o 
  -6  12   8       37.19       35.18      3.63 o 
  -5  12   8       86.83       91.11      5.13 o 
  -4  12   8      135.87      147.96      5.06 o 
  -3  12   8       12.83       14.58      2.84 o 
  -2  12   8      210.59      216.94     10.58 o 
  -1  12   8      266.96      260.02      6.77 o 
   0  12   8      245.39      220.97      6.10 o 
   1  12   8      269.14      258.33      8.33 o 
   2  12   8      207.94      232.08     11.66 o 
   3  12   8       12.67       13.78      2.70 o 
   4  12   8      138.03      146.30      6.68 o 
   5  12   8       87.59       88.58      5.43 o 
   6  12   8       38.78       32.96      3.95 o 
   7  12   8       22.10       20.74      3.83 o 
  -5  13   8       92.84      103.45      7.18 o 
  -4  13   8       19.37       17.30      2.99 o 
  -3  13   8      297.07      331.75     12.58 o 
  -2  13   8       46.69       48.35      3.24 o 
  -1  13   8       97.88       97.07      4.59 o 
   0  13   8      699.40      746.34     17.75 o 
   1  13   8       99.32      107.25      5.35 o 
   2  13   8       47.02       46.86      3.12 o 
   3  13   8      298.83      318.69     10.38 o 
   4  13   8       19.94       17.09      7.00 o 
   5  13   8       89.86       99.14      5.81 o 
  -3  14   8       54.43       59.34      3.68 o 
  -2  14   8      142.20      146.84      5.99 o 
  -1  14   8      207.58      217.26      6.69 o 
   0  14   8       77.97       82.70     10.66 o 
   1  14   8      212.55      232.84      8.32 o 
   2  14   8      147.42      146.33      5.38 o 
   3  14   8       54.79       53.98      5.58 o 
   1   0   9      760.26      922.43     12.57 o 
   2   0   9     4255.14     4554.51     67.05 o 
   3   0   9     2780.86     2812.65     36.46 o 
   4   0   9     3492.53     3455.30     44.66 o 
   5   0   9        0.02        2.06      0.83 o 
   6   0   9      366.59      405.89      6.70 o 
   7   0   9       18.25       17.51      1.97 o 
   8   0   9        3.02        6.01      1.60 o 
   9   0   9       43.24       40.75      4.30 o 
  10   0   9       72.82       69.84      3.50 o 
  11   0   9       30.31       22.34      4.28 o 
  12   0   9      107.15      139.64      9.16 o 
 -12   1   9        5.24        5.29      3.24 o 
 -11   1   9       27.23       27.67      4.49 o 
 -10   1   9      140.41      138.25      7.03 o 
  -9   1   9      570.73      565.59      9.56 o 
  -8   1   9      440.65      419.89      6.62 o 
  -7   1   9       94.32       88.02      2.51 o 
  -6   1   9      699.78      655.79      8.92 o 
  -5   1   9      247.99      231.26      6.60 o 
  -4   1   9      106.63       99.18      1.97 o 
  -3   1   9      730.56      706.05      9.94 o 
  -2   1   9      909.00      927.91     11.23 o 
  -1   1   9      973.56     1001.63     13.61 o 
   0   1   9        6.46        2.13      0.51 o 
   1   1   9      983.30     1016.18     14.36 o 
   2   1   9      907.92      924.40     14.74 o 
   3   1   9      733.01      709.97     11.56 o 
   4   1   9      111.72      102.82      3.11 o 
   5   1   9      249.76      230.96     11.47 o 
   6   1   9      707.26      660.54     11.46 o 
   7   1   9       90.35       87.44      3.11 o 
   8   1   9      433.92      427.68     17.04 o 
   9   1   9      577.60      572.08     17.40 o 
  10   1   9      139.34      135.97      4.78 o 
  11   1   9       26.50       26.87      2.73 o 
  12   1   9        4.58        3.89      2.70 o 
 -11   2   9       36.00       44.68      4.45 o 
 -10   2   9      328.07      341.07      7.93 o 
  -9   2   9      164.88      166.16      4.24 o 
  -8   2   9      117.40      119.56      3.43 o 
  -7   2   9      271.86      256.94      5.14 o 
  -6   2   9       35.60       29.84      1.51 o 
  -5   2   9      315.54      267.88      4.06 o 
  -4   2   9      462.26      492.24      6.11 o 
  -3   2   9     2274.98     2521.15     26.25 o 
  -2   2   9       18.01       19.76      0.68 o 
  -1   2   9     2236.23     2425.56     25.42 o 
   0   2   9        0.19        2.58      0.60 o 
   1   2   9     2224.33     2446.33     36.64 o 
   2   2   9       19.85       22.96      1.52 o 
   3   2   9     2263.25     2463.16     39.05 o 
   4   2   9      463.16      477.39      8.60 o 
   5   2   9      311.08      253.74     11.77 o 
   6   2   9       38.11       37.48      2.03 o 
   7   2   9      270.28      252.91      5.84 o 
   8   2   9      119.15      109.77      4.83 o 
   9   2   9      164.64      168.30      6.35 o 
  10   2   9      333.26      357.07     10.36 o 
  11   2   9       35.26       39.09      4.49 o 
 -11   3   9      167.29      166.51      7.85 o 
 -10   3   9      657.31      663.17     13.97 o 
  -9   3   9      326.07      317.37      6.30 o 
  -8   3   9      190.39      193.48      4.47 o 
  -7   3   9      327.90      303.63      5.80 o 
  -6   3   9      382.33      360.82      6.37 o 
  -5   3   9      400.68      373.57      6.37 o 
  -4   3   9      577.00      551.10     19.87 o 
  -3   3   9      666.75      663.00      9.25 o 
  -2   3   9      935.74      939.54     11.47 o 
  -1   3   9      526.00      514.57      6.03 o 
   0   3   9      301.02      256.82      3.72 o 
   1   3   9      521.81      498.27      8.62 o 
   2   3   9      942.50      924.50     18.23 o 
   3   3   9      670.31      657.65     11.12 o 
   4   3   9      584.36      591.82      9.96 o 
   5   3   9      398.44      362.23      8.61 o 
   6   3   9      374.90      350.51      9.95 o 
   7   3   9      319.60      298.97      6.70 o 
   8   3   9      191.50      187.30      5.20 o 
   9   3   9      328.31      309.06      9.34 o 
  10   3   9      654.55      670.54     16.49 o 
  11   3   9      169.13      174.77      7.29 o 
 -11   4   9      333.84      336.85      8.53 o 
 -10   4   9      376.92      367.31      8.51 o 
  -9   4   9       62.61       63.58      3.40 o 
  -8   4   9      292.69      291.07      6.72 o 
  -7   4   9      246.16      237.05      5.74 o 
  -6   4   9      821.12      804.23     13.80 o 
  -5   4   9      384.94      329.67     22.53 o 
  -4   4   9      480.48      486.01     12.75 o 
  -3   4   9     3817.89     3976.81     57.16 o 
  -2   4   9     1992.87     2060.75     26.91 o 
  -1   4   9      230.51      251.65      7.05 o 
   0   4   9      313.45      344.07      5.56 o 
   1   4   9      226.86      244.59      3.67 o 
   2   4   9     1995.19     2016.18     38.08 o 
   3   4   9     3823.46     3867.48     58.77 o 
   4   4   9      477.83      477.00      8.80 o 
   5   4   9      381.88      351.70      7.02 o 
   6   4   9      812.50      764.56     13.70 o 
   7   4   9      246.04      233.98      5.79 o 
   8   4   9      292.83      278.18      7.61 o 
   9   4   9       61.75       60.62      4.12 o 
  10   4   9      379.81      352.59     10.79 o 
  11   4   9      335.27      341.32     10.81 o 
 -11   5   9      277.91      291.52      7.79 o 
 -10   5   9       68.44       72.40      3.90 o 
  -9   5   9      103.06       92.95      4.97 o 
  -8   5   9      232.21      228.53      5.83 o 
  -7   5   9      160.10      158.71      4.53 o 
  -6   5   9      936.92      916.08     13.75 o 
  -5   5   9       58.89       61.53      2.34 o 
  -4   5   9     1108.51     1029.86     28.36 o 
  -3   5   9      431.16      409.03      8.23 o 
  -2   5   9      689.84      621.19      9.28 o 
  -1   5   9     1231.85     1302.86     17.57 o 
   0   5   9     1696.17     1781.58     23.68 o 
   1   5   9     1228.45     1272.50     16.99 o 
   2   5   9      683.87      614.84      8.71 o 
   3   5   9      426.06      368.91     24.64 o 
   4   5   9     1100.45     1025.94     16.98 o 
   5   5   9       56.47       49.64      2.41 o 
   6   5   9      948.59      923.00     15.92 o 
   7   5   9      155.56      148.53      4.59 o 
   8   5   9      231.29      222.71      6.02 o 
   9   5   9      102.55      101.83      4.20 o 
  10   5   9       68.08       72.42      8.72 o 
  11   5   9      276.45      305.19     10.18 o 
 -11   6   9       80.99       80.30      4.27 o 
 -10   6   9      143.05      154.02      8.35 o 
  -9   6   9      371.41      371.03     10.93 o 
  -8   6   9       24.18       20.13      2.90 o 
  -7   6   9      117.98      107.67      3.40 o 
  -6   6   9      351.81      356.72      6.59 o 
  -5   6   9      232.80      233.24      5.17 o 
  -4   6   9       18.70       10.95      1.47 o 
  -3   6   9      336.98      298.61      5.48 o 
  -2   6   9      965.51      851.69     24.30 o 
  -1   6   9      528.50      575.67      8.69 o 
   0   6   9      420.29      418.72      6.57 o 
   1   6   9      521.28      569.22      9.79 o 
   2   6   9      955.05      848.43     11.68 o 
   3   6   9      338.62      304.42      4.84 o 
   4   6   9       16.89       11.82      1.44 o 
   5   6   9      232.25      231.42      5.57 o 
   6   6   9      349.05      341.38      9.75 o 
   7   6   9      121.23      112.94      4.06 o 
   8   6   9       23.38       20.91      2.26 o 
   9   6   9      369.46      388.26      9.00 o 
  10   6   9      143.61      156.06      6.83 o 
  11   6   9       81.18       87.62      7.44 o 
 -10   7   9       11.57       12.44      3.01 o 
  -9   7   9      496.63      498.26     14.12 o 
  -8   7   9       29.99       29.45      2.70 o 
  -7   7   9      201.29      194.88      4.71 o 
  -6   7   9      288.80      278.38      5.71 o 
  -5   7   9      259.58      227.17      4.88 o 
  -4   7   9      209.34      205.04      4.46 o 
  -3   7   9      192.52      185.09      5.21 o 
  -2   7   9      452.51      444.68      7.41 o 
  -1   7   9      146.90      139.94      4.31 o 
   0   7   9      227.43      177.43      4.49 o 
   1   7   9      150.03      146.30      3.89 o 
   2   7   9      451.06      457.81      8.23 o 
   3   7   9      193.54      192.36      5.64 o 
   4   7   9      208.45      200.42      6.81 o 
   5   7   9      254.93      227.14      5.65 o 
   6   7   9      282.17      269.78      6.62 o 
   7   7   9      203.49      199.96      5.65 o 
   8   7   9       30.26       30.61      2.64 o 
   9   7   9      495.01      494.87     10.88 o 
  10   7   9       11.90       10.44      2.84 o 
 -10   8   9       19.77       18.81      3.33 o 
  -9   8   9       75.94       86.83      4.35 o 
  -8   8   9      144.95      144.99      5.15 o 
  -7   8   9       16.53       14.24      2.88 o 
  -6   8   9      150.07      136.13      3.87 o 
  -5   8   9      210.39      214.65      5.33 o 
  -4   8   9      462.08      451.20      7.83 o 
  -3   8   9      632.64      606.39      9.76 o 
  -2   8   9      450.30      391.95      6.83 o 
  -1   8   9      415.19      394.85      8.03 o 
   0   8   9      222.66      210.27      7.38 o 
   1   8   9      405.90      390.50      7.88 o 
   2   8   9      452.32      395.80      9.49 o 
   3   8   9      640.34      621.14     11.30 o 
   4   8   9      460.94      447.95      9.06 o 
   5   8   9      207.21      211.99      5.56 o 
   6   8   9      150.88      138.91      4.58 o 
   7   8   9       15.40       13.77      2.09 o 
   8   8   9      145.82      145.91      5.16 o 
   9   8   9       72.83       82.48      4.22 o 
  10   8   9       19.64       20.94      2.79 o 
  -9   9   9       63.85       66.18      3.94 o 
  -8   9   9        9.43        9.99      2.22 o 
  -7   9   9      251.58      266.05      7.11 o 
  -6   9   9      158.68      158.67      4.30 o 
  -5   9   9       70.10       66.40      2.79 o 
  -4   9   9       13.95       14.35      1.61 o 
  -3   9   9      360.60      339.26      6.38 o 
  -2   9   9      498.86      490.54      9.77 o 
  -1   9   9        9.98        9.49      1.66 o 
   0   9   9       62.36       56.72      2.82 o 
   1   9   9       12.03       15.47      2.86 o 
   2   9   9      497.56      496.16     11.59 o 
   3   9   9      356.99      323.34      9.36 o 
   4   9   9       13.08       12.52      2.44 o 
   5   9   9       72.43       71.67      3.55 o 
   6   9   9      153.95      153.60      5.04 o 
   7   9   9      249.67      267.87      7.15 o 
   8   9   9        9.22       10.17      2.23 o 
   9   9   9       65.24       67.43      4.21 o 
  -8  10   9      121.07      115.24      4.98 o 
  -7  10   9       46.78       42.83      3.14 o 
  -6  10   9       12.22       14.24      2.12 o 
  -5  10   9      399.04      396.30      7.54 o 
  -4  10   9       96.15      100.05      3.94 o 
  -3  10   9      496.05      497.88     10.10 o 
  -2  10   9      663.08      700.45     13.00 o 
  -1  10   9      160.95      151.78      4.66 o 
   0  10   9      357.25      349.75      7.96 o 
   1  10   9      162.00      149.38      5.27 o 
   2  10   9      662.95      659.05     22.88 o 
   3  10   9      498.94      479.48     13.33 o 
   4  10   9       94.92       90.06      8.16 o 
   5  10   9      396.25      372.79     11.11 o 
   6  10   9       11.93       15.80      3.04 o 
   7  10   9       46.54       42.19      4.06 o 
   8  10   9      118.99      121.83      6.26 o 
  -7  11   9      325.29      313.26     10.11 o 
  -6  11   9       30.68       29.47      3.42 o 
  -5  11   9       51.52       54.65      3.22 o 
  -4  11   9      127.09      145.27      6.09 o 
  -3  11   9       21.90       18.68      2.23 o 
  -2  11   9       83.45       92.26      3.85 o 
  -1  11   9      612.03      621.35     12.09 o 
   0  11   9       75.38       66.51      3.25 o 
   1  11   9      614.06      622.93     15.02 o 
   2  11   9       82.38       87.88      7.07 o 
   3  11   9       21.11       18.75      4.63 o 
   4  11   9      127.32      131.25      8.17 o 
   5  11   9       49.96       46.97      4.16 o 
   6  11   9       32.13       31.76      3.74 o 
   7  11   9      322.71      308.20     11.27 o 
  -6  12   9       33.42       32.03      6.40 o 
  -5  12   9      234.66      252.06      8.70 o 
  -4  12   9      162.03      156.96      5.30 o 
  -3  12   9      525.98      536.84     13.89 o 
  -2  12   9       34.78       33.38      2.81 o 
  -1  12   9      226.35      238.04      9.86 o 
   0  12   9       74.04       83.76      3.75 o 
   1  12   9      222.41      221.39     16.00 o 
   2  12   9       33.21       30.47      3.29 o 
   3  12   9      528.80      526.18     14.16 o 
   4  12   9      161.39      148.00      6.72 o 
   5  12   9      235.14      252.25      9.20 o 
   6  12   9       33.23       31.67      3.93 o 
  -5  13   9       23.10       26.43      3.92 o 
  -4  13   9      312.36      348.54     10.67 o 
  -3  13   9       40.06       44.06      3.23 o 
  -2  13   9       77.66       74.33      3.90 o 
  -1  13   9       48.64       48.20      4.65 o 
   0  13   9       72.02       62.56      4.36 o 
   1  13   9       51.57       54.17      4.13 o 
   2  13   9       76.31       72.03      3.80 o 
   3  13   9       40.03       39.36      4.01 o 
   4  13   9      311.96      335.00     11.02 o 
   5  13   9       23.75       22.43      3.60 o 
  -3  14   9      278.68      318.38     11.62 o 
  -2  14   9      163.02      173.27      5.91 o 
  -1  14   9       12.79       14.94      2.43 o 
   0  14   9       10.25       11.13      2.78 o 
   1  14   9       12.93       11.28      2.74 o 
   2  14   9      165.97      173.13      5.91 o 
   3  14   9      277.27      299.99      8.30 o 
   0   0  10       34.66       29.94      1.70 o 
   1   0  10        0.09        3.34      0.60 o 
   2   0  10      110.43      129.23      2.64 o 
   3   0  10       43.84       59.79      1.98 o 
   4   0  10       31.61       29.94      1.44 o 
   5   0  10       47.88       44.75      1.83 o 
   6   0  10      412.94      439.33      7.20 o 
   7   0  10      128.58      137.72      5.83 o 
   8   0  10      170.13      152.08      6.21 o 
   9   0  10      315.59      330.27     15.05 o 
  10   0  10       24.24       22.62      2.98 o 
  11   0  10       45.51       44.56      5.41 o 
 -11   1  10      194.28      198.63     10.64 o 
 -10   1  10      288.51      284.53      8.71 o 
  -9   1  10      558.09      551.90     13.38 o 
  -8   1  10      822.04      831.65     14.83 o 
  -7   1  10      354.71      369.48     10.91 o 
  -6   1  10      184.70      172.89      3.60 o 
  -5   1  10      111.10      120.52      4.86 o 
  -4   1  10      225.32      241.10      7.03 o 
  -3   1  10      166.31      162.06      5.98 o 
  -2   1  10     1066.27     1113.69     13.43 o 
  -1   1  10      338.95      320.19      5.01 o 
   0   1  10      616.96      585.84      8.42 o 
   1   1  10      340.85      314.58      5.07 o 
   2   1  10     1073.86     1119.84     17.61 o 
   3   1  10      163.81      156.29      3.18 o 
   4   1  10      218.81      227.67      4.81 o 
   5   1  10      112.34      115.81      3.24 o 
   6   1  10      182.31      170.30      4.28 o 
   7   1  10      358.36      370.98      9.58 o 
   8   1  10      837.93      838.68     18.52 o 
   9   1  10      562.50      540.88     23.20 o 
  10   1  10      285.88      285.11      7.32 o 
  11   1  10      194.59      199.95     11.06 o 
 -11   2  10       82.04       82.75      7.05 o 
 -10   2  10      233.29      247.71      6.63 o 
  -9   2  10       58.00       58.69      2.66 o 
  -8   2  10       80.66       91.47      4.08 o 
  -7   2  10       84.56       82.93      2.59 o 
  -6   2  10      142.03      143.20      3.49 o 
  -5   2  10       40.07       30.98      1.45 o 
  -4   2  10     2111.92     2183.55     64.66 o 
  -3   2  10      353.51      342.81      5.78 o 
  -2   2  10       61.40       58.05      1.35 o 
  -1   2  10      744.99      811.18     15.42 o 
   0   2  10       13.27       34.58      1.27 o 
   1   2  10      741.83      814.66     11.40 o 
   2   2  10       64.33       68.16      2.59 o 
   3   2  10      349.17      355.36     20.83 o 
   4   2  10     2099.23     2221.04     33.54 o 
   5   2  10       38.18       28.41      1.73 o 
   6   2  10      139.29      138.13      3.89 o 
   7   2  10       83.78       86.62      3.21 o 
   8   2  10       80.79       82.95      4.31 o 
   9   2  10       57.06       50.96      4.92 o 
  10   2  10      237.12      263.81     12.69 o 
  11   2  10       83.91       99.51      5.52 o 
 -11   3  10       12.59       12.95      2.37 o 
 -10   3  10       21.35       20.92      2.42 o 
  -9   3  10      126.51      130.87      3.86 o 
  -8   3  10      102.66       96.33      3.18 o 
  -7   3  10      368.04      355.20      6.60 o 
  -6   3  10       57.82       61.36      2.71 o 
  -5   3  10     2372.89     2423.32     31.78 o 
  -4   3  10      805.17      766.90     11.99 o 
  -3   3  10     2461.05     2528.36     29.11 o 
  -2   3  10     1223.64     1245.50     14.84 o 
  -1   3  10      117.97      127.78      2.09 o 
   0   3  10     1277.46     1329.12     20.67 o 
   1   3  10      115.73      120.91      4.37 o 
   2   3  10     1216.82     1203.90     23.60 o 
   3   3  10     2468.21     2517.38     38.32 o 
   4   3  10      810.92      797.06     13.12 o 
   5   3  10     2376.53     2422.67     37.26 o 
   6   3  10       57.43       61.17      5.33 o 
   7   3  10      372.58      362.39      7.63 o 
   8   3  10       98.66       91.88      3.64 o 
   9   3  10      128.57      128.64      5.70 o 
  10   3  10       21.74       20.80      3.14 o 
  11   3  10       12.87       13.07      2.92 o 
 -11   4  10      148.81      164.31      5.71 o 
 -10   4  10       87.35       99.61      4.33 o 
  -9   4  10      118.14      112.18      4.19 o 
  -8   4  10      170.35      152.81      4.11 o 
  -7   4  10     1081.32     1089.32     15.74 o 
  -6   4  10       68.55       69.96      2.67 o 
  -5   4  10      145.66      148.40      4.17 o 
  -4   4  10      753.13      755.03     11.46 o 
  -3   4  10      396.77      332.90      6.65 o 
  -2   4  10      475.48      464.84      6.40 o 
  -1   4  10      737.08      767.35     11.01 o 
   0   4  10     5503.56     5572.54     62.72 o 
   1   4  10      751.23      781.97     12.75 o 
   2   4  10      471.93      448.25      9.97 o 
   3   4  10      392.86      338.54      7.98 o 
   4   4  10      752.64      705.18     13.79 o 
   5   4  10      149.61      149.02      4.91 o 
   6   4  10       72.38       71.18      2.99 o 
   7   4  10     1088.61     1065.76     19.00 o 
   8   4  10      171.28      170.77      4.99 o 
   9   4  10      117.16      112.87      5.38 o 
  10   4  10       88.76       96.74      5.37 o 
  11   4  10      151.70      175.83      7.49 o 
 -11   5  10        7.11        9.13      2.34 o 
 -10   5  10      221.34      236.07      6.76 o 
  -9   5  10      147.61      162.70      7.08 o 
  -8   5  10       79.64       77.81      3.48 o 
  -7   5  10       57.54       53.75      5.63 o 
  -6   5  10     1007.89      982.90     16.92 o 
  -5   5  10      896.81      875.28     15.16 o 
  -4   5  10      221.12      194.85      4.92 o 
  -3   5  10      105.79       79.70      2.99 o 
  -2   5  10     2133.16     2115.38     33.17 o 
  -1   5  10      375.03      369.44     14.02 o 
   0   5  10      379.72      381.13      6.72 o 
   1   5  10      371.42      377.58      8.45 o 
   2   5  10     2135.62     2217.32     40.43 o 
   3   5  10      104.75       74.30      3.14 o 
   4   5  10      219.44      208.86      4.87 o 
   5   5  10      885.83      879.32     15.09 o 
   6   5  10     1013.02      993.46     16.98 o 
   7   5  10       57.05       52.20      3.03 o 
   8   5  10       81.49       79.29      3.62 o 
   9   5  10      148.42      161.57      8.47 o 
  10   5  10      223.39      235.82     11.00 o 
  11   5  10        7.57        8.04      2.88 o 
 -10   6  10      116.62      124.28      5.07 o 
  -9   6  10       53.91       49.56      4.09 o 
  -8   6  10       34.94       33.61      2.52 o 
  -7   6  10      217.13      203.40      5.52 o 
  -6   6  10      154.78      152.90      3.95 o 
  -5   6  10      240.64      234.02      4.93 o 
  -4   6  10      250.12      231.41      5.18 o 
  -3   6  10       84.30       78.06      2.53 o 
  -2   6  10      171.70      175.72      3.74 o 
  -1   6  10     1178.27     1205.08     16.53 o 
   0   6  10      817.61      802.79     16.66 o 
   1   6  10     1169.33     1172.89     14.41 o 
   2   6  10      169.30      175.05      3.67 o 
   3   6  10       83.31       71.86      3.18 o 
   4   6  10      254.06      236.51      5.48 o 
   5   6  10      238.92      232.36      5.63 o 
   6   6  10      156.69      158.27      4.64 o 
   7   6  10      217.81      208.22      5.71 o 
   8   6  10       34.91       35.53      2.73 o 
   9   6  10       53.59       60.68      3.52 o 
  10   6  10      117.53      122.34      6.19 o 
 -10   7  10       13.84       16.89      3.18 o 
  -9   7  10       62.66       76.28      4.95 o 
  -8   7  10       37.98       29.67      3.26 o 
  -7   7  10      181.26      171.63      4.46 o 
  -6   7  10      205.24      198.10      4.67 o 
  -5   7  10       93.57       94.74      3.09 o 
  -4   7  10       83.40       77.05      3.26 o 
  -3   7  10      787.23      796.93     14.33 o 
  -2   7  10      191.41      179.61      3.89 o 
  -1   7  10      918.60      890.97     15.29 o 
   0   7  10      559.48      539.32      9.98 o 
   1   7  10      920.57      901.97     15.13 o 
   2   7  10      182.40      173.58      3.46 o 
   3   7  10      784.81      776.25     16.62 o 
   4   7  10       82.96       77.04      3.03 o 
   5   7  10       98.02       96.83      3.50 o 
   6   7  10      205.48      200.83      5.49 o 
   7   7  10      183.76      173.65      5.27 o 
   8   7  10       37.75       33.00      2.71 o 
   9   7  10       63.58       71.77      3.89 o 
  10   7  10       12.56       16.53      3.04 o 
  -9   8  10       71.87       66.22      4.79 o 
  -8   8  10       58.66       55.25      3.74 o 
  -7   8  10      217.55      199.86      5.95 o 
  -6   8  10       25.33       23.47      1.92 o 
  -5   8  10        5.90        3.13      1.31 o 
  -4   8  10      209.15      209.36      4.68 o 
  -3   8  10      126.04      111.91      3.23 o 
  -2   8  10      237.24      238.12      6.19 o 
  -1   8  10      269.43      281.34      6.42 o 
   0   8  10      138.55      144.07      4.19 o 
   1   8  10      279.81      287.61      6.31 o 
   2   8  10      237.17      242.14      6.76 o 
   3   8  10      125.69      112.22      4.32 o 
   4   8  10      208.97      203.75      5.35 o 
   5   8  10        5.28        6.28      1.53 o 
   6   8  10       26.80       23.41      2.55 o 
   7   8  10      227.86      217.39      6.06 o 
   8   8  10       58.12       56.90      4.70 o 
   9   8  10       73.51       67.25      3.88 o 
  -9   9  10       62.40       63.60      3.92 o 
  -8   9  10      514.52      523.51     11.52 o 
  -7   9  10       81.93       72.56      3.78 o 
  -6   9  10      147.21      143.06      5.13 o 
  -5   9  10      189.50      186.89      4.64 o 
  -4   9  10      420.97      401.00     10.42 o 
  -3   9  10      277.16      269.26      6.55 o 
  -2   9  10       49.18       53.95      2.89 o 
  -1   9  10      350.97      331.21      7.39 o 
   0   9  10      461.26      470.69      9.41 o 
   1   9  10      356.20      339.54      7.32 o 
   2   9  10       50.07       49.18      5.12 o 
   3   9  10      279.68      266.95      8.23 o 
   4   9  10      422.08      412.47     11.86 o 
   5   9  10      190.65      184.72      8.01 o 
   6   9  10      146.70      138.38      4.82 o 
   7   9  10       80.37       74.44      3.74 o 
   8   9  10      509.04      528.53     11.53 o 
   9   9  10       63.03       62.94      3.91 o 
  -8  10  10       28.75       27.58      2.96 o 
  -7  10  10      200.14      211.33      6.34 o 
  -6  10  10      110.43      107.55      5.47 o 
  -5  10  10      160.82      158.81      9.92 o 
  -4  10  10      708.95      708.00     13.37 o 
  -3  10  10       34.94       33.08      2.61 o 
  -2  10  10      161.28      164.35      4.98 o 
  -1  10  10       28.85       30.50      2.33 o 
   0  10  10       37.26       29.94      2.32 o 
   1  10  10       27.53       28.92      3.22 o 
   2  10  10      164.35      161.59      9.10 o 
   3  10  10       34.55       33.41      3.25 o 
   4  10  10      707.88      675.79     16.68 o 
   5  10  10      163.54      150.50      6.49 o 
   6  10  10      110.41      104.41      5.63 o 
   7  10  10      197.08      199.95      6.27 o 
   8  10  10       28.64       33.33      3.06 o 
  -7  11  10       79.76       87.91      5.39 o 
  -6  11  10       12.89       14.85      2.91 o 
  -5  11  10      317.57      332.13      8.08 o 
  -4  11  10       25.45       26.19      2.51 o 
  -3  11  10      565.73      588.26     11.68 o 
  -2  11  10      115.74      107.22      4.22 o 
  -1  11  10      152.74      157.03      4.97 o 
   0  11  10      325.16      333.70      7.77 o 
   1  11  10      154.14      143.86      5.97 o 
   2  11  10      116.72      108.21      5.19 o 
   3  11  10      562.89      540.08     14.35 o 
   4  11  10       25.95       24.04      3.29 o 
   5  11  10      319.64      309.60     10.27 o 
   6  11  10       13.62        9.81      2.96 o 
   7  11  10       81.68       91.65     11.33 o 
  -6  12  10       56.62       56.30      4.46 o 
  -5  12  10      133.60      144.99      6.45 o 
  -4  12  10      460.12      470.82     10.40 o 
  -3  12  10      269.45      277.43      9.33 o 
  -2  12  10       24.83       25.40      2.53 o 
  -1  12  10      222.69      232.36      6.53 o 
   0  12  10       23.87       26.89      2.49 o 
   1  12  10      221.20      212.78      7.71 o 
   2  12  10       25.95       26.63      4.59 o 
   3  12  10      270.81      262.89      9.09 o 
   4  12  10      457.12      460.57     13.23 o 
   5  12  10      130.94      127.37      6.58 o 
   6  12  10       56.47       50.14      5.28 o 
  -4  13  10       89.58       92.05      5.25 o 
  -3  13  10       57.12       53.35      3.50 o 
  -2  13  10      560.36      616.47     12.65 o 
  -1  13  10       32.54       31.37      2.84 o 
   0  13  10      234.59      250.91      8.60 o 
   1  13  10       33.45       34.28      3.62 o 
   2  13  10      558.27      599.35     12.70 o 
   3  13  10       56.38       52.74      5.45 o 
   4  13  10       89.54       90.17      5.58 o 
  -2  14  10      179.45      192.69      6.24 o 
  -1  14  10       75.41       80.54      8.26 o 
   0  14  10      205.52      210.36      8.08 o 
   1  14  10       74.50       79.77      5.08 o 
   2  14  10      177.94      180.69      6.13 o 
   1   0  11      390.57      412.36      7.07 o 
   2   0  11     2150.32     2264.26     29.71 o 
   3   0  11        3.83        6.20      0.83 o 
   4   0  11     1229.04     1345.35     21.10 o 
   5   0  11     1922.45     1919.56     25.74 o 
   6   0  11       27.80       28.56      2.42 o 
   7   0  11        6.04        7.53      1.56 o 
   8   0  11      937.60      952.18     16.76 o 
   9   0  11      318.38      340.92      9.80 o 
  10   0  11      378.81      383.13     10.80 o 
  11   0  11       42.46       41.13      3.82 o 
 -11   1  11      189.69      172.56     10.06 o 
 -10   1  11       36.17       39.60      3.50 o 
  -9   1  11       19.88       26.78      2.90 o 
  -8   1  11      115.56      107.53      4.79 o 
  -7   1  11       29.36       29.70      2.13 o 
  -6   1  11       44.59       53.62      2.53 o 
  -5   1  11      226.71      225.35      4.32 o 
  -4   1  11      380.44      336.14      6.08 o 
  -3   1  11     1949.83     1957.40     22.97 o 
  -2   1  11      198.34      204.50      3.71 o 
  -1   1  11      973.04     1053.48     18.99 o 
   0   1  11      755.41      786.22     11.06 o 
   1   1  11      968.73     1051.44     14.45 o 
   2   1  11      195.63      206.08      3.80 o 
   3   1  11     1923.65     1934.27     25.85 o 
   4   1  11      385.55      342.62      5.75 o 
   5   1  11      224.25      224.00      4.41 o 
   6   1  11       43.58       48.85      2.27 o 
   7   1  11       30.91       26.73      2.16 o 
   8   1  11      117.44      116.76      4.18 o 
   9   1  11       19.95       21.84      2.37 o 
  10   1  11       34.87       32.36      2.84 o 
  11   1  11      186.34      173.23      7.03 o 
 -11   2  11       11.34       12.24      3.81 o 
 -10   2  11       21.74       27.43      5.67 o 
  -9   2  11       32.99       28.85      2.17 o 
  -8   2  11      796.37      815.36     13.73 o 
  -7   2  11       92.52       85.59      2.96 o 
  -6   2  11      368.34      386.09      6.78 o 
  -5   2  11      353.69      361.17      5.52 o 
  -4   2  11      293.38      311.82      4.47 o 
  -3   2  11      121.84      117.84      3.98 o 
  -2   2  11      463.85      451.41      6.20 o 
  -1   2  11      119.20      101.17      2.27 o 
   0   2  11       39.39       27.15      1.20 o 
   1   2  11      121.66      102.61      2.41 o 
   2   2  11      461.00      440.91      6.94 o 
   3   2  11      119.94      115.33      3.10 o 
   4   2  11      296.47      316.66      6.26 o 
   5   2  11      353.07      349.62      7.00 o 
   6   2  11      376.26      367.56      7.51 o 
   7   2  11       92.97       86.66      3.86 o 
   8   2  11      797.89      824.67     18.37 o 
   9   2  11       34.32       26.07      4.19 o 
  10   2  11       19.44       27.76      3.43 o 
  11   2  11       11.67       14.59      3.01 o 
 -11   3  11       42.95       52.18      4.93 o 
 -10   3  11       13.42       15.01      2.36 o 
  -9   3  11      525.65      553.26      9.55 o 
  -8   3  11       54.70       50.86      2.71 o 
  -7   3  11      116.11      116.68      3.45 o 
  -6   3  11      196.14      196.13      4.40 o 
  -5   3  11      196.84      171.92      5.18 o 
  -4   3  11     1441.72     1419.86     16.93 o 
  -3   3  11      178.44      224.57      3.89 o 
  -2   3  11     1049.84     1062.47     11.82 o 
  -1   3  11      982.33      910.34     10.27 o 
   0   3  11      796.98      741.33     10.56 o 
   1   3  11      964.20      911.42     14.75 o 
   2   3  11     1046.85     1061.34     20.78 o 
   3   3  11      183.39      227.46      4.88 o 
   4   3  11     1436.45     1360.24     22.15 o 
   5   3  11      194.23      167.62      4.34 o 
   6   3  11      197.52      189.49      6.43 o 
   7   3  11      115.84      124.72      7.50 o 
   8   3  11       54.25       46.04      3.48 o 
   9   3  11      522.79      556.87     14.07 o 
  10   3  11       13.77       15.51      2.92 o 
  11   3  11       44.28       47.53      8.88 o 
 -11   4  11      699.24      764.96     14.73 o 
 -10   4  11      254.97      261.58      7.15 o 
  -9   4  11      239.18      228.83      5.40 o 
  -8   4  11       13.08       13.80      1.68 o 
  -7   4  11      813.20      803.02     12.44 o 
  -6   4  11     1922.92     1886.30     25.63 o 
  -5   4  11      237.97      216.29      4.63 o 
  -4   4  11      422.69      394.86      6.79 o 
  -3   4  11     1083.24     1130.01     18.64 o 
  -2   4  11     1347.32     1325.83     17.63 o 
  -1   4  11     1201.63     1105.39     27.31 o 
   0   4  11      134.67      116.30      2.29 o 
   1   4  11     1190.86     1110.18     21.46 o 
   2   4  11     1344.63     1252.80     52.45 o 
   3   4  11     1078.18     1030.39     39.69 o 
   4   4  11      416.77      400.13      7.72 o 
   5   4  11      243.49      219.30      5.65 o 
   6   4  11     1916.66     1893.85     30.02 o 
   7   4  11      812.86      810.95     17.54 o 
   8   4  11       13.15       18.06      2.78 o 
   9   4  11      239.85      235.52      8.85 o 
  10   4  11      254.72      271.42      9.09 o 
  11   4  11      697.65      737.11     24.09 o 
 -10   5  11      213.07      203.11      6.33 o 
  -9   5  11      436.19      430.09      9.63 o 
  -8   5  11      267.04      275.07      5.91 o 
  -7   5  11       61.35       60.20      2.70 o 
  -6   5  11      221.68      211.01      5.50 o 
  -5   5  11      146.83      128.35      5.46 o 
  -4   5  11      542.46      516.12      9.76 o 
  -3   5  11      263.14      277.82      5.04 o 
  -2   5  11     2117.69     2239.35     26.21 o 
  -1   5  11     1091.03     1074.00     14.88 o 
   0   5  11        0.30        4.70      0.63 o 
   1   5  11     1079.60     1061.56     13.04 o 
   2   5  11     2130.89     2242.26     41.93 o 
   3   5  11      264.70      271.53      7.02 o 
   4   5  11      545.91      507.42      9.53 o 
   5   5  11      144.92      132.12      3.92 o 
   6   5  11      214.45      208.08      5.79 o 
   7   5  11       63.48       65.66      3.15 o 
   8   5  11      267.97      272.45      6.91 o 
   9   5  11      435.23      436.38     12.00 o 
  10   5  11      210.07      205.22      7.93 o 
 -10   6  11      149.98      148.45      5.48 o 
  -9   6  11       48.40       44.45      3.40 o 
  -8   6  11      843.90      876.00     15.91 o 
  -7   6  11      376.61      367.43      8.11 o 
  -6   6  11      110.23       99.36      3.73 o 
  -5   6  11      150.61      148.82      5.59 o 
  -4   6  11      169.35      163.86      4.57 o 
  -3   6  11      219.01      223.49      4.44 o 
  -2   6  11      210.12      218.03      5.25 o 
  -1   6  11      326.99      273.98      7.62 o 
   0   6  11      747.81      710.53     10.48 o 
   1   6  11      324.28      267.98      4.22 o 
   2   6  11      211.92      217.28      3.96 o 
   3   6  11      217.42      213.80      6.10 o 
   4   6  11      167.58      154.34      5.71 o 
   5   6  11      155.68      155.14      5.32 o 
   6   6  11      109.76      104.75      3.73 o 
   7   6  11      380.49      358.13      8.14 o 
   8   6  11      838.80      871.72     16.14 o 
   9   6  11       46.57       40.78      3.07 o 
  10   6  11      152.02      157.74      6.94 o 
 -10   7  11       55.94       53.13      3.63 o 
  -9   7  11       77.43       73.46      4.90 o 
  -8   7  11       29.74       25.80      3.28 o 
  -7   7  11      245.59      240.25      6.30 o 
  -6   7  11       89.31       86.82      3.54 o 
  -5   7  11      471.23      466.35      8.21 o 
  -4   7  11      101.84       92.66      4.88 o 
  -3   7  11      404.63      398.22      7.03 o 
  -2   7  11       24.11       33.51      2.20 o 
  -1   7  11       52.39       56.09      2.61 o 
   0   7  11       16.52       12.35      1.49 o 
   1   7  11       50.50       52.14      2.34 o 
   2   7  11       27.89       40.76      3.19 o 
   3   7  11      410.45      397.68      9.63 o 
   4   7  11      102.16       96.59      3.41 o 
   5   7  11      476.61      478.05      9.54 o 
   6   7  11       88.95       90.28      3.63 o 
   7   7  11      246.02      245.00      6.47 o 
   8   7  11       29.49       25.46      2.49 o 
   9   7  11       75.48       73.68      3.96 o 
  10   7  11       57.11       58.06      4.50 o 
  -9   8  11      127.68      133.25      6.44 o 
  -8   8  11       92.47       94.56      5.38 o 
  -7   8  11       26.54       32.09      2.29 o 
  -6   8  11      538.08      554.66      9.56 o 
  -5   8  11      629.56      621.73     10.33 o 
  -4   8  11      220.35      210.34      8.60 o 
  -3   8  11      494.09      482.36      9.73 o 
  -2   8  11       62.99       64.59      3.00 o 
  -1   8  11       19.64       11.99      2.12 o 
   0   8  11      372.08      352.88      8.26 o 
   1   8  11       19.25       17.98      2.62 o 
   2   8  11       65.31       64.85      2.58 o 
   3   8  11      495.74      485.95     11.45 o 
   4   8  11      223.17      202.76      5.35 o 
   5   8  11      631.39      623.22     11.98 o 
   6   8  11      532.46      545.12     11.13 o 
   7   8  11       26.82       32.21      2.69 o 
   8   8  11       91.25       93.28      4.24 o 
   9   8  11      125.41      124.98      5.13 o 
  -8   9  11       96.61      103.32      4.67 o 
  -7   9  11       38.73       46.16      3.71 o 
  -6   9  11       60.17       65.44      3.40 o 
  -5   9  11       17.47       17.12      2.17 o 
  -4   9  11     1057.31     1103.48     19.16 o 
  -3   9  11      213.19      202.06      5.62 o 
  -2   9  11       92.78       93.28      3.72 o 
  -1   9  11      259.52      246.29      6.14 o 
   0   9  11       13.23       15.34      1.83 o 
   1   9  11      257.19      244.68      5.99 o 
   2   9  11       92.30       82.46      4.21 o 
   3   9  11      211.13      203.30     10.39 o 
   4   9  11     1058.46     1095.89     23.79 o 
   5   9  11       16.18       17.68      2.10 o 
   6   9  11       59.54       59.72      3.28 o 
   7   9  11       36.39       38.90      2.94 o 
   8   9  11       96.69      106.10      4.65 o 
  -8  10  11       50.60       69.61      5.08 o 
  -7  10  11       86.63       83.44      5.15 o 
  -6  10  11      128.39      122.86      4.67 o 
  -5  10  11      107.95      112.39      4.30 o 
  -4  10  11      161.00      149.94      5.00 o 
  -3  10  11      351.69      352.90      8.14 o 
  -2  10  11      218.51      206.27      7.41 o 
  -1  10  11       65.18       58.84      3.05 o 
   0  10  11       49.68       44.01      2.69 o 
   1  10  11       63.97       61.94      3.03 o 
   2  10  11      225.16      207.42      7.10 o 
   3  10  11      352.24      341.71     10.19 o 
   4  10  11      161.18      150.18      6.40 o 
   5  10  11      106.87       98.40      5.36 o 
   6  10  11      128.45      125.63      6.25 o 
   7  10  11       86.16       81.98      6.59 o 
   8  10  11       51.57       73.68      4.11 o 
  -7  11  11       20.36       21.12      3.36 o 
  -6  11  11       14.93       19.01      3.12 o 
  -5  11  11       80.20       75.11      3.86 o 
  -4  11  11      452.40      462.87     10.02 o 
  -3  11  11       27.03       29.28      4.19 o 
  -2  11  11        6.08        8.69      2.03 o 
  -1  11  11      133.26      130.84      4.59 o 
   0  11  11      122.64      109.07      4.15 o 
   1  11  11      132.22      125.68      6.45 o 
   2  11  11        5.75       10.72      2.46 o 
   3  11  11       25.85       27.70      4.71 o 
   4  11  11      453.08      419.68     12.38 o 
   5  11  11       80.92       80.14      7.15 o 
   6  11  11       14.86       13.42      3.19 o 
   7  11  11       18.56       14.72      3.29 o 
  -5  12  11      139.51      165.46      7.03 o 
  -4  12  11       56.02       69.12      3.75 o 
  -3  12  11      291.29      317.55      8.11 o 
  -2  12  11      121.37      120.93      4.73 o 
  -1  12  11       68.19       73.28      3.71 o 
   0  12  11      110.75      116.92      5.62 o 
   1  12  11       67.12       60.66      4.41 o 
   2  12  11      121.47      129.37      5.93 o 
   3  12  11      294.83      328.90     10.42 o 
   4  12  11       55.32       62.73      4.85 o 
   5  12  11      140.56      141.05      6.97 o 
  -4  13  11       23.51       27.22      2.91 o 
  -3  13  11       53.64       61.52      3.77 o 
  -2  13  11      212.14      223.37      9.82 o 
  -1  13  11      112.43      120.53      4.81 o 
   0  13  11        8.51       14.54      4.00 o 
   1  13  11      114.15      119.81      5.95 o 
   2  13  11      215.83      235.37      9.69 o 
   3  13  11       53.99       60.07      3.72 o 
   4  13  11       23.31       23.56      3.48 o 
   0   0  12      626.74      549.68     11.54 o 
   1   0  12      112.35      102.29      2.41 o 
   2   0  12      509.43      483.80      7.40 o 
   3   0  12       82.33      114.27      2.53 o 
   4   0  12      212.03      193.48      3.84 o 
   5   0  12      163.15      172.41      3.72 o 
   6   0  12       72.86       64.51      2.81 o 
   7   0  12       87.88       83.52      4.18 o 
   8   0  12      434.59      423.96     11.21 o 
   9   0  12      347.25      342.12      9.91 o 
  10   0  12       26.62       24.20      3.20 o 
  11   0  12       77.14       91.29      5.12 o 
 -11   1  12      148.90      130.92      8.92 o 
 -10   1  12      268.47      264.13      8.64 o 
  -9   1  12      123.89      124.09      5.43 o 
  -8   1  12       20.04       17.54      2.43 o 
  -7   1  12      220.31      208.67      6.79 o 
  -6   1  12      121.01      111.25      4.60 o 
  -5   1  12      542.35      498.26      9.84 o 
  -4   1  12     2381.75     2460.36     31.86 o 
  -3   1  12     1863.16     1987.12     23.46 o 
  -2   1  12     1628.82     1685.31     19.99 o 
  -1   1  12      327.53      326.00      5.32 o 
   0   1  12     1098.24     1063.06     16.90 o 
   1   1  12      328.54      328.21      5.40 o 
   2   1  12     1616.05     1678.47     22.56 o 
   3   1  12     1877.52     1979.84     26.41 o 
   4   1  12     2391.20     2379.63     42.48 o 
   5   1  12      528.64      487.96      7.92 o 
   6   1  12      120.58      116.65      4.38 o 
   7   1  12      220.92      216.44      5.60 o 
   8   1  12       19.45       16.26      2.11 o 
   9   1  12      126.07      122.33      5.54 o 
  10   1  12      274.47      274.57      8.91 o 
  11   1  12      151.61      157.88      6.78 o 
 -11   2  12       77.97       87.10      7.24 o 
 -10   2  12      288.35      295.64     16.16 o 
  -9   2  12      183.51      180.61      6.69 o 
  -8   2  12        5.96        5.58      2.03 o 
  -7   2  12       65.81       61.98      2.65 o 
  -6   2  12      244.08      246.89      5.14 o 
  -5   2  12      535.10      541.92     12.54 o 
  -4   2  12      751.70      758.46     14.11 o 
  -3   2  12      230.35      223.74      4.86 o 
  -2   2  12      506.10      488.55      8.98 o 
  -1   2  12      524.59      565.39      9.02 o 
   0   2  12      673.25      665.43      9.68 o 
   1   2  12      529.19      557.53      8.42 o 
   2   2  12      506.30      475.04      8.80 o 
   3   2  12      226.40      220.70      4.25 o 
   4   2  12      752.81      724.47     23.76 o 
   5   2  12      532.89      547.70      9.92 o 
   6   2  12      243.88      240.90      5.59 o 
   7   2  12       64.87       61.04      2.89 o 
   8   2  12        4.80        7.16      2.10 o 
   9   2  12      182.62      192.63      5.79 o 
  10   2  12      285.24      288.74     14.31 o 
  11   2  12       77.47      106.97      7.01 o 
 -11   3  12       51.61       48.54      5.80 o 
 -10   3  12      182.87      185.67      9.59 o 
  -9   3  12       70.70       70.75      3.09 o 
  -8   3  12       23.89       23.20      1.97 o 
  -7   3  12      175.92      159.94      4.18 o 
  -6   3  12       22.42       18.46      1.67 o 
  -5   3  12      263.07      241.40      4.95 o 
  -4   3  12      938.36      948.40     14.59 o 
  -3   3  12      647.97      613.95      8.25 o 
  -2   3  12      814.02      763.14     12.57 o 
  -1   3  12      694.11      686.23     10.11 o 
   0   3  12      122.41      101.26      4.83 o 
   1   3  12      681.26      677.44     10.00 o 
   2   3  12      808.76      790.65     12.95 o 
   3   3  12      654.64      611.48     13.07 o 
   4   3  12      927.24      859.30     40.73 o 
   5   3  12      261.40      240.03      5.48 o 
   6   3  12       24.75       23.70      1.91 o 
   7   3  12      172.92      169.40      7.54 o 
   8   3  12       25.96       26.87      2.93 o 
   9   3  12       69.16       73.58      4.49 o 
  10   3  12      183.94      209.27      7.78 o 
  11   3  12       51.61       54.48      6.27 o 
 -10   4  12       61.26       61.67      3.72 o 
  -9   4  12      308.57      312.81      6.59 o 
  -8   4  12       67.51       70.82      3.01 o 
  -7   4  12       49.35       50.66      2.55 o 
  -6   4  12      637.20      637.84     10.24 o 
  -5   4  12      126.56      125.37      3.89 o 
  -4   4  12       52.72       52.42      2.21 o 
  -3   4  12      445.69      450.82      6.44 o 
  -2   4  12     1525.57     1537.98     18.32 o 
  -1   4  12      186.68      175.26      3.40 o 
   0   4  12      347.17      322.41      9.80 o 
   1   4  12      197.24      179.36      7.91 o 
   2   4  12     1536.27     1502.10     23.96 o 
   3   4  12      447.69      428.82     10.02 o 
   4   4  12       53.65       51.87      2.37 o 
   5   4  12      128.19      129.50      3.85 o 
   6   4  12      640.39      625.80     11.69 o 
   7   4  12       46.82       52.75      2.85 o 
   8   4  12       69.18       77.68      7.03 o 
   9   4  12      311.42      312.63      9.62 o 
  10   4  12       62.15       67.91      4.68 o 
 -10   5  12      206.51      211.88      6.58 o 
  -9   5  12      227.28      220.33      6.49 o 
  -8   5  12      320.89      322.32      6.67 o 
  -7   5  12      182.72      159.13      4.26 o 
  -6   5  12       63.51       56.82      2.65 o 
  -5   5  12      321.76      322.71      6.17 o 
  -4   5  12      229.25      215.46      4.57 o 
  -3   5  12      745.30      753.44     10.80 o 
  -2   5  12      323.28      302.79      4.89 o 
  -1   5  12      211.25      210.67      4.18 o 
   0   5  12      992.36     1001.61     14.04 o 
   1   5  12      209.71      207.90      4.57 o 
   2   5  12      323.45      303.22      6.16 o 
   3   5  12      753.89      747.22     15.77 o 
   4   5  12      223.52      201.02     10.73 o 
   5   5  12      328.61      319.64      6.96 o 
   6   5  12       61.85       60.20      2.94 o 
   7   5  12      186.53      168.96      5.46 o 
   8   5  12      319.59      324.90      7.74 o 
   9   5  12      229.05      232.35     10.42 o 
  10   5  12      205.40      230.75      8.43 o 
 -10   6  12      113.33      107.02      4.74 o 
  -9   6  12       60.09       52.12      3.46 o 
  -8   6  12       18.87       22.69      2.12 o 
  -7   6  12       60.87       60.67      2.77 o 
  -6   6  12       52.16       45.20      2.70 o 
  -5   6  12       69.22       67.76      3.08 o 
  -4   6  12      281.31      258.63      6.18 o 
  -3   6  12       24.33       25.01      1.96 o 
  -2   6  12      218.02      198.49      4.25 o 
  -1   6  12      153.93      163.12      3.72 o 
   0   6  12      359.32      326.38      5.77 o 
   1   6  12      152.08      161.02      4.28 o 
   2   6  12      210.83      193.18      4.61 o 
   3   6  12       25.46       22.88      2.04 o 
   4   6  12      275.16      255.91      5.91 o 
   5   6  12       65.60       59.36      2.86 o 
   6   6  12       56.81       53.58      3.65 o 
   7   6  12       59.16       55.72      3.08 o 
   8   6  12       18.54       23.69      2.47 o 
   9   6  12       59.90       51.24      4.08 o 
  10   6  12      113.28      112.00      6.01 o 
  -9   7  12      212.19      239.57      7.04 o 
  -8   7  12       62.30       57.43      4.35 o 
  -7   7  12       23.87       24.65      3.09 o 
  -6   7  12       15.95       17.48      2.10 o 
  -5   7  12      601.31      600.84     11.66 o 
  -4   7  12      706.77      691.07     12.82 o 
  -3   7  12      257.69      248.63      6.11 o 
  -2   7  12       12.12       11.78      1.94 o 
  -1   7  12       16.45       18.36      1.78 o 
   0   7  12      153.06      154.72      3.64 o 
   1   7  12       16.85       18.46      1.41 o 
   2   7  12       13.09       12.43      1.28 o 
   3   7  12      255.85      255.77      8.83 o 
   4   7  12      705.73      683.97     12.55 o 
   5   7  12      601.08      601.22     11.53 o 
   6   7  12       16.62       18.37      2.03 o 
   7   7  12       24.52       21.97      3.40 o 
   8   7  12       59.83       64.00      3.57 o 
   9   7  12      209.33      231.65      7.72 o 
  -9   8  12      144.61      159.15      7.07 o 
  -8   8  12       24.96       24.23      3.76 o 
  -7   8  12      514.18      487.86     10.37 o 
  -6   8  12       13.25       16.31      2.23 o 
  -5   8  12       70.84       71.82      3.40 o 
  -4   8  12      327.61      302.77      7.21 o 
  -3   8  12      391.02      389.71      8.39 o 
  -2   8  12      616.12      619.45     11.76 o 
  -1   8  12      690.70      718.05     13.06 o 
   0   8  12      107.50      110.22      3.74 o 
   1   8  12      690.83      712.41     10.81 o 
   2   8  12      616.84      624.83     18.89 o 
   3   8  12      390.28      376.43     14.86 o 
   4   8  12      332.22      306.35      6.98 o 
   5   8  12       74.15       75.73      5.91 o 
   6   8  12       13.05       14.22      2.25 o 
   7   8  12      507.26      479.39     10.42 o 
   8   8  12       24.58       22.26      2.60 o 
   9   8  12      143.39      155.71      5.72 o 
  -8   9  12      164.07      173.81      7.36 o 
  -7   9  12       12.84       13.42      2.89 o 
  -6   9  12      603.63      634.96     12.56 o 
  -5   9  12      522.59      543.61     11.08 o 
  -4   9  12      157.49      141.93      6.85 o 
  -3   9  12     1214.39     1223.75     20.91 o 
  -2   9  12      368.11      373.02      8.19 o 
  -1   9  12      392.62      387.08      8.41 o 
   0   9  12       25.35       24.68      2.09 o 
   1   9  12      391.54      387.95     12.32 o 
   2   9  12      368.79      358.04     10.05 o 
   3   9  12     1221.12     1207.44     36.61 o 
   4   9  12      157.91      144.67      6.13 o 
   5   9  12      514.75      522.19     13.77 o 
   6   9  12      610.30      613.52     12.48 o 
   7   9  12       12.46       14.96      2.20 o 
   8   9  12      160.00      164.96      5.77 o 
  -7  10  12       92.83       89.30      5.38 o 
  -6  10  12      108.35      116.18      6.48 o 
  -5  10  12       37.91       37.21      2.89 o 
  -4  10  12       40.71       45.35      3.00 o 
  -3  10  12       30.31       29.30      3.02 o 
  -2  10  12      205.74      199.33      5.70 o 
  -1  10  12       36.94       37.16      2.61 o 
   0  10  12        1.87        0.73      1.42 o 
   1  10  12       37.32       30.86      3.08 o 
   2  10  12      204.01      194.35      6.95 o 
   3  10  12       30.25       31.43      3.29 o 
   4  10  12       42.81       44.66      3.84 o 
   5  10  12       36.72       41.96      3.94 o 
   6  10  12      109.25      110.63      6.00 o 
   7  10  12       91.88       91.30      5.66 o 
  -6  11  12      165.22      174.59      7.34 o 
  -5  11  12      199.52      192.74      6.05 o 
  -4  11  12       28.10       30.23      2.75 o 
  -3  11  12      567.69      593.26     12.10 o 
  -2  11  12      287.04      298.81      7.51 o 
  -1  11  12      274.32      260.52      6.84 o 
   0  11  12        2.98        3.12      2.09 o 
   1  11  12      274.99      261.31      8.54 o 
   2  11  12      291.20      299.62      9.32 o 
   3  11  12      566.63      580.92     12.17 o 
   4  11  12       28.45       21.60      3.29 o 
   5  11  12      198.41      189.69     10.40 o 
   6  11  12      163.33      163.80      7.41 o 
  -5  12  12      286.73      300.43      8.03 o 
  -4  12  12       37.35       31.29      2.91 o 
  -3  12  12       71.03       73.94      3.90 o 
  -2  12  12       85.99       85.30      4.07 o 
  -1  12  12      351.56      357.85      8.61 o 
   0  12  12      577.02      627.83     15.82 o 
   1  12  12      351.52      345.28     10.59 o 
   2  12  12       88.34       78.29      4.92 o 
   3  12  12       71.22       79.07      4.03 o 
   4  12  12       37.51       27.45      3.61 o 
   5  12  12      286.57      290.49     11.80 o 
  -3  13  12      173.34      188.83      8.39 o 
  -2  13  12      188.21      182.35      6.05 o 
  -1  13  12       13.69       16.17      3.05 o 
   0  13  12      165.76      175.56      8.09 o 
   1  13  12       13.30       13.31      3.01 o 
   2  13  12      188.52      180.86      7.67 o 
   3  13  12      170.73      193.24      8.22 o 
   1   0  13     2320.34     2272.43     52.52 o 
   2   0  13       59.70       66.67      3.19 o 
   3   0  13     1692.21     1724.88     20.71 o 
   4   0  13      323.63      298.75      5.98 o 
   5   0  13       81.03       67.02      2.55 o 
   6   0  13      111.83      119.77      3.84 o 
   7   0  13      606.84      617.53     14.65 o 
   8   0  13        4.13        6.31      2.14 o 
   9   0  13       33.04       33.98      3.61 o 
  10   0  13        2.98        7.78      2.54 o 
  11   0  13      232.44      243.36      8.61 o 
 -11   1  13      200.05      215.60     11.77 o 
 -10   1  13      321.87      335.95     10.16 o 
  -9   1  13      464.24      458.36     18.83 o 
  -8   1  13       56.19       48.78      4.42 o 
  -7   1  13      234.99      239.98      7.60 o 
  -6   1  13      130.76      134.01      5.17 o 
  -5   1  13      156.96      145.08      4.91 o 
  -4   1  13      182.77      172.29      3.99 o 
  -3   1  13        1.14        4.77      0.73 o 
  -2   1  13      279.96      266.99      4.24 o 
  -1   1  13     1061.06      997.30     23.16 o 
   0   1  13      805.07      809.70     11.57 o 
   1   1  13     1054.09     1004.56     14.03 o 
   2   1  13      275.43      263.03      4.75 o 
   3   1  13        1.81        7.89      1.36 o 
   4   1  13      182.62      170.05      3.71 o 
   5   1  13      151.92      139.02      5.06 o 
   6   1  13      128.98      134.16      3.47 o 
   7   1  13      234.35      250.33      8.18 o 
   8   1  13       57.67       46.78      3.68 o 
   9   1  13      448.57      464.03     12.41 o 
  10   1  13      317.89      334.11     10.31 o 
  11   1  13      203.88      236.26     19.97 o 
 -10   2  13      115.00      113.04      5.49 o 
  -9   2  13       97.80       95.38      5.29 o 
  -8   2  13      367.18      364.06     20.54 o 
  -7   2  13      393.67      382.97     10.29 o 
  -6   2  13      156.57      154.34      9.13 o 
  -5   2  13      247.64      229.81      6.88 o 
  -4   2  13      131.62      131.75      3.61 o 
  -3   2  13       72.04       76.19      2.66 o 
  -2   2  13      136.83      129.50      5.52 o 
  -1   2  13      737.26      731.95     13.66 o 
   0   2  13      143.15      113.99      5.40 o 
   1   2  13      720.27      682.71     15.49 o 
   2   2  13      137.87      130.53      3.16 o 
   3   2  13       72.03       80.81      2.42 o 
   4   2  13      132.85      131.38      3.24 o 
   5   2  13      246.57      231.94      7.62 o 
   6   2  13      156.29      156.89      3.85 o 
   7   2  13      397.94      396.66     15.24 o 
   8   2  13      373.73      378.17      8.47 o 
   9   2  13       96.78       93.55      4.93 o 
  10   2  13      114.90      110.49      9.30 o 
 -10   3  13       61.18       63.63      6.44 o 
  -9   3  13        7.67        7.77      2.29 o 
  -8   3  13       12.18       16.67      1.83 o 
  -7   3  13      644.36      644.03     10.64 o 
  -6   3  13       47.19       48.23      2.40 o 
  -5   3  13      157.73      156.40      3.89 o 
  -4   3  13      157.82      162.96      3.61 o 
  -3   3  13      802.70      797.56     16.09 o 
  -2   3  13      296.64      281.90      5.98 o 
  -1   3  13      377.25      387.92      9.67 o 
   0   3  13      611.46      629.94      9.36 o 
   1   3  13      373.10      370.31      6.80 o 
   2   3  13      303.72      301.11      5.27 o 
   3   3  13      792.31      769.52     18.94 o 
   4   3  13      157.30      157.87      5.00 o 
   5   3  13      150.62      150.90      4.19 o 
   6   3  13       46.32       46.58      3.57 o 
   7   3  13      649.62      667.66     19.55 o 
   8   3  13       12.40       16.34      2.47 o 
   9   3  13        7.66        6.24      2.41 o 
  10   3  13       64.19       71.86      4.67 o 
 -10   4  13       36.34       35.02      4.11 o 
  -9   4  13        9.19        9.65      1.95 o 
  -8   4  13      176.75      163.84      4.49 o 
  -7   4  13      207.80      184.06      4.65 o 
  -6   4  13     1150.26     1162.48     16.92 o 
  -5   4  13      688.78      705.41     11.00 o 
  -4   4  13      405.20      402.35      7.50 o 
  -3   4  13      171.06      174.36      3.91 o 
  -2   4  13     1025.66     1050.55     13.16 o 
  -1   4  13      637.27      655.99     18.17 o 
   0   4  13      353.44      367.48      8.05 o 
   1   4  13      633.71      646.12     11.19 o 
   2   4  13     1021.82     1040.32     19.07 o 
   3   4  13      166.04      166.36      5.17 o 
   4   4  13      408.18      397.18      7.89 o 
   5   4  13      687.68      696.51     12.55 o 
   6   4  13     1158.70     1163.33     19.59 o 
   7   4  13      207.54      198.38      8.20 o 
   8   4  13      174.09      168.91      6.42 o 
   9   4  13        9.34        6.84      2.45 o 
  10   4  13       35.49       35.13      6.20 o 
 -10   5  13       54.71       61.29      3.72 o 
  -9   5  13        8.69        8.96      1.98 o 
  -8   5  13       85.30       84.67      3.35 o 
  -7   5  13       73.52       69.09      3.77 o 
  -6   5  13      365.05      349.56      6.77 o 
  -5   5  13       10.77       10.66      1.48 o 
  -4   5  13      633.50      622.31      9.95 o 
  -3   5  13       19.77       24.57      1.84 o 
  -2   5  13      669.33      669.97      8.99 o 
  -1   5  13      271.62      284.61      4.71 o 
   0   5  13      994.64      988.99     20.41 o 
   1   5  13      273.36      281.17      7.62 o 
   2   5  13      665.42      638.17     11.48 o 
   3   5  13       22.75       26.18      3.78 o 
   4   5  13      633.74      622.79     11.34 o 
   5   5  13        9.07       10.07      2.46 o 
   6   5  13      362.62      350.86      7.69 o 
   7   5  13       75.03       71.92      3.36 o 
   8   5  13       85.73       86.53      3.87 o 
   9   5  13        8.67        7.47      2.52 o 
  10   5  13       54.58       56.94      4.59 o 
  -9   6  13       30.39       28.28      4.90 o 
  -8   6  13        6.11        6.04      1.68 o 
  -7   6  13      252.64      251.20      5.66 o 
  -6   6  13      563.55      555.13      9.51 o 
  -5   6  13      173.88      176.20      4.38 o 
  -4   6  13       57.61       50.29      2.36 o 
  -3   6  13      193.00      185.21      4.31 o 
  -2   6  13      853.38      868.52     14.92 o 
  -1   6  13      179.04      165.75      3.86 o 
   0   6  13        1.18       -0.33      0.87 o 
   1   6  13      181.18      168.92      9.62 o 
   2   6  13      861.21      882.65     18.61 o 
   3   6  13      193.55      185.25      6.43 o 
   4   6  13       57.05       50.00      2.53 o 
   5   6  13      173.43      169.15      4.82 o 
   6   6  13      556.16      552.44     10.95 o 
   7   6  13      249.57      244.08      6.45 o 
   8   6  13        6.18        8.34      2.00 o 
   9   6  13       31.01       29.80      3.45 o 
  -9   7  13      367.35      380.75      9.31 o 
  -8   7  13       54.58       53.53      2.92 o 
  -7   7  13      120.27      121.48      5.96 o 
  -6   7  13       34.25       32.96      2.25 o 
  -5   7  13      191.95      186.30      5.42 o 
  -4   7  13      453.03      444.99      9.36 o 
  -3   7  13      135.42      132.13      3.68 o 
  -2   7  13       26.74       21.39      1.50 o 
  -1   7  13      124.48      129.70      3.43 o 
   0   7  13       58.66       59.21      2.32 o 
   1   7  13      122.79      118.81      3.15 o 
   2   7  13       25.65       21.83      2.97 o 
   3   7  13      134.55      131.25      7.87 o 
   4   7  13      459.42      450.41      9.06 o 
   5   7  13      193.93      193.74      5.32 o 
   6   7  13       33.84       30.01      2.39 o 
   7   7  13      121.48      116.78      4.41 o 
   8   7  13       56.01       56.18      3.41 o 
   9   7  13      369.16      376.78     11.36 o 
  -8   8  13      168.10      181.14      6.86 o 
  -7   8  13       36.48       37.67      2.90 o 
  -6   8  13      341.29      339.92      8.02 o 
  -5   8  13      101.02       93.41      3.89 o 
  -4   8  13       13.78       15.27      3.21 o 
  -3   8  13      812.91      792.88     14.47 o 
  -2   8  13       52.92       41.91      2.63 o 
  -1   8  13      232.00      216.83      4.83 o 
   0   8  13      194.96      196.40      4.40 o 
   1   8  13      235.75      221.99      4.66 o 
   2   8  13       52.39       46.19      3.34 o 
   3   8  13      803.07      774.17     25.30 o 
   4   8  13       12.94        9.52      2.29 o 
   5   8  13      105.02      101.05      3.87 o 
   6   8  13      343.72      319.42      7.78 o 
   7   8  13       37.86       37.93      2.86 o 
   8   8  13      166.24      172.35      6.58 o 
  -8   9  13       21.00       23.90      3.50 o 
  -7   9  13       33.02       35.54      3.75 o 
  -6   9  13      401.52      406.69      9.30 o 
  -5   9  13       77.26       76.79      3.71 o 
  -4   9  13       48.03       54.15      3.10 o 
  -3   9  13        3.90        4.66      1.74 o 
  -2   9  13      306.44      332.00      7.81 o 
  -1   9  13       14.06       13.35      1.93 o 
   0   9  13       98.05       86.18      2.96 o 
   1   9  13       15.39       15.75      1.56 o 
   2   9  13      307.28      313.89      9.34 o 
   3   9  13        3.66        6.46      3.71 o 
   4   9  13       48.52       46.82      3.77 o 
   5   9  13       77.68       73.71      5.84 o 
   6   9  13      407.86      395.61     11.66 o 
   7   9  13       33.50       32.50      2.86 o 
   8   9  13       21.97       25.48      2.76 o 
  -7  10  13       15.72       21.44      4.57 o 
  -6  10  13      136.55      118.78      6.67 o 
  -5  10  13      107.63      110.39      4.49 o 
  -4  10  13       20.75       24.64      2.47 o 
  -3  10  13      110.49      100.12      4.12 o 
  -2  10  13       50.22       47.71      2.97 o 
  -1  10  13      189.18      194.60      5.64 o 
   0  10  13      724.85      728.26     13.74 o 
   1  10  13      185.95      183.30      8.12 o 
   2  10  13       49.99       40.00      3.41 o 
   3  10  13      109.92      100.63      4.14 o 
   4  10  13       20.97       23.82      3.22 o 
   5  10  13      109.44      103.79      5.67 o 
   6  10  13      137.07      130.74      7.06 o 
   7  10  13       15.66       18.11      3.28 o 
  -6  11  13       21.65       26.36      3.56 o 
  -5  11  13       48.36       47.36      3.35 o 
  -4  11  13       44.60       49.67      3.29 o 
  -3  11  13       70.98       74.69      3.89 o 
  -2  11  13      113.17      110.29      4.46 o 
  -1  11  13      326.87      319.16      7.87 o 
   0  11  13       98.37       84.17      7.43 o 
   1  11  13      320.67      325.34     11.88 o 
   2  11  13      113.99      113.81      5.56 o 
   3  11  13       71.37       69.82      3.74 o 
   4  11  13       42.83       40.17      3.97 o 
   5  11  13       48.96       44.62      4.22 o 
   6  11  13       21.90       21.00      3.41 o 
  -4  12  13       22.39       27.59      2.78 o 
  -3  12  13      132.14      138.58      7.89 o 
  -2  12  13       79.64       84.22      5.09 o 
  -1  12  13       19.02       18.26      2.48 o 
   0  12  13      104.48      114.27      8.90 o 
   1  12  13       18.16       22.96      3.22 o 
   2  12  13       78.96       85.78      5.82 o 
   3  12  13      134.08      127.95      4.95 o 
   4  12  13       22.54       26.00      3.60 o 
  -2  13  13       24.36       27.63      2.88 o 
  -1  13  13       81.21       89.99      5.33 o 
   0  13  13       17.89       19.01      3.10 o 
   1  13  13       82.90       74.83      7.45 o 
   2  13  13       24.03       25.19      3.48 o 
   0   0  14       91.24       84.69      3.29 o 
   1   0  14      402.23      359.64      5.96 o 
   2   0  14       95.19       83.51      2.35 o 
   3   0  14      286.99      281.83      4.46 o 
   4   0  14       79.17       81.04      2.14 o 
   5   0  14      435.91      409.66      8.14 o 
   6   0  14       52.25       54.87      5.79 o 
   7   0  14      262.30      249.96      7.91 o 
   8   0  14        7.17        9.75      3.79 o 
   9   0  14      347.87      336.89     10.10 o 
  10   0  14      195.53      174.52      7.10 o 
 -10   1  14      188.24      188.85      7.35 o 
  -9   1  14       32.57       32.42      4.30 o 
  -8   1  14      148.41      148.82      5.98 o 
  -7   1  14       12.33       15.32      2.46 o 
  -6   1  14      285.83      280.40     17.34 o 
  -5   1  14      599.86      593.01     14.49 o 
  -4   1  14      995.89     1029.19     17.03 o 
  -3   1  14      247.77      235.89      4.37 o 
  -2   1  14     1257.00     1251.57     28.03 o 
  -1   1  14       36.50       31.12      2.54 o 
   0   1  14      180.34      165.66      6.23 o 
   1   1  14       36.36       28.48      2.04 o 
   2   1  14     1256.98     1231.59     33.31 o 
   3   1  14      243.48      230.35      5.58 o 
   4   1  14     1005.05     1029.81     14.75 o 
   5   1  14      597.77      576.90      9.26 o 
   6   1  14      282.81      281.12      5.54 o 
   7   1  14       11.71       15.18      3.31 o 
   8   1  14      150.19      132.94      5.81 o 
   9   1  14       33.34       37.67      5.18 o 
  10   1  14      190.86      185.61      8.80 o 
 -10   2  14       30.95       34.74      3.59 o 
  -9   2  14      185.51      184.76      7.04 o 
  -8   2  14      263.04      261.01      8.36 o 
  -7   2  14        2.94        2.98      1.85 o 
  -6   2  14      452.20      448.64     11.46 o 
  -5   2  14      688.05      697.20     15.61 o 
  -4   2  14      642.82      632.66     11.36 o 
  -3   2  14      293.97      295.80      6.28 o 
  -2   2  14      465.40      442.34      8.26 o 
  -1   2  14      265.44      271.48     10.47 o 
   0   2  14     1088.28     1022.15     28.28 o 
   1   2  14      265.95      270.57      4.91 o 
   2   2  14      466.47      431.85      7.10 o 
   3   2  14      300.27      312.15      4.92 o 
   4   2  14      647.44      639.90      9.91 o 
   5   2  14      687.85      691.90     12.87 o 
   6   2  14      466.57      459.96      7.92 o 
   7   2  14        2.77        2.94      1.60 o 
   8   2  14      265.80      272.39      8.58 o 
   9   2  14      185.16      199.85      7.45 o 
  10   2  14       32.96       36.33      3.76 o 
 -10   3  14       47.41       39.93      3.69 o 
  -9   3  14       20.91       17.27      2.89 o 
  -8   3  14      462.47      468.63     12.28 o 
  -7   3  14      243.65      233.61      7.58 o 
  -6   3  14       88.20       84.94      4.23 o 
  -5   3  14      250.38      252.40      7.47 o 
  -4   3  14      249.43      262.62      7.57 o 
  -3   3  14       62.81       62.43      3.11 o 
  -2   3  14      575.37      535.29     12.23 o 
  -1   3  14       19.28       26.61      1.81 o 
   0   3  14       99.72       74.39      2.22 o 
   1   3  14       18.87       26.97      1.55 o 
   2   3  14      565.42      517.97      8.31 o 
   3   3  14       60.54       59.41      2.49 o 
   4   3  14      255.17      271.83      5.26 o 
   5   3  14      248.31      257.22      5.89 o 
   6   3  14       85.52       82.79      4.00 o 
   7   3  14      242.62      247.32      7.32 o 
   8   3  14      466.65      490.16     21.49 o 
   9   3  14       20.22       19.17      3.05 o 
  10   3  14       47.67       49.31      7.06 o 
 -10   4  14        7.24        6.68      3.59 o 
  -9   4  14       88.72      102.73      3.75 o 
  -8   4  14      479.53      506.22      9.20 o 
  -7   4  14      325.83      322.35      6.61 o 
  -6   4  14       94.18       88.25      3.20 o 
  -5   4  14       91.24       81.41      2.97 o 
  -4   4  14       76.40       72.81      3.17 o 
  -3   4  14      106.16      117.55      4.24 o 
  -2   4  14       15.19       13.97      1.50 o 
  -1   4  14      558.10      543.09      9.94 o 
   0   4  14     2418.90     2377.68     36.59 o 
   1   4  14      553.84      538.90      8.48 o 
   2   4  14       15.84       13.05      1.35 o 
   3   4  14      104.73      113.33      3.40 o 
   4   4  14       75.45       73.69      2.91 o 
   5   4  14       89.15       83.89      3.22 o 
   6   4  14       97.06       93.74      3.57 o 
   7   4  14      319.42      327.11      7.48 o 
   8   4  14      476.57      514.96     13.19 o 
   9   4  14       88.78      104.74      5.37 o 
  10   4  14        6.96       12.16      3.77 o 
  -9   5  14      100.85      103.44      4.79 o 
  -8   5  14      422.03      448.76      8.48 o 
  -7   5  14      117.75      113.82      3.72 o 
  -6   5  14      230.78      224.46      5.21 o 
  -5   5  14      443.18      433.72      7.82 o 
  -4   5  14      334.59      334.01      6.41 o 
  -3   5  14     1333.31     1348.27     18.99 o 
  -2   5  14     1301.03     1298.85     15.98 o 
  -1   5  14      595.48      562.61      7.96 o 
   0   5  14      343.66      333.46      7.08 o 
   1   5  14      594.72      567.68     12.93 o 
   2   5  14     1284.00     1255.38     20.75 o 
   3   5  14     1341.72     1365.08     22.03 o 
   4   5  14      334.17      345.57      7.24 o 
   5   5  14      443.85      431.67      8.80 o 
   6   5  14      236.18      229.52      5.89 o 
   7   5  14      117.18      115.05      4.20 o 
   8   5  14      418.65      441.38     14.08 o 
   9   5  14      101.97       99.28      5.34 o 
  -9   6  14       68.94       69.11      3.95 o 
  -8   6  14      107.24       98.65      3.72 o 
  -7   6  14      536.18      536.59      9.58 o 
  -6   6  14      312.26      305.87      6.40 o 
  -5   6  14        0.52        0.48      1.21 o 
  -4   6  14      807.64      813.31     12.58 o 
  -3   6  14      270.91      272.02      5.54 o 
  -2   6  14      785.49      804.96     12.16 o 
  -1   6  14      555.23      552.05      7.91 o 
   0   6  14        5.74        6.09      1.16 o 
   1   6  14      559.04      547.41     12.91 o 
   2   6  14      781.45      796.02     17.47 o 
   3   6  14      270.10      261.49      7.71 o 
   4   6  14      810.37      814.11     14.67 o 
   5   6  14        0.51        1.02      1.37 o 
   6   6  14      314.25      306.26      7.25 o 
   7   6  14      542.76      535.56     12.09 o 
   8   6  14      105.11       98.80      4.32 o 
   9   6  14       66.63       72.99      4.75 o 
  -9   7  14      176.07      176.54      6.07 o 
  -8   7  14      130.66      135.99      4.36 o 
  -7   7  14       22.39       26.63      2.25 o 
  -6   7  14      119.84      111.31      3.73 o 
  -5   7  14      804.72      795.87     12.61 o 
  -4   7  14       12.73       13.24      1.65 o 
  -3   7  14      483.14      487.65      8.46 o 
  -2   7  14      667.89      665.51     10.61 o 
  -1   7  14      151.74      150.78      3.85 o 
   0   7  14      169.44      146.71      3.69 o 
   1   7  14      155.09      163.40      6.50 o 
   2   7  14      665.73      664.39     15.31 o 
   3   7  14      491.19      479.41     12.04 o 
   4   7  14       12.74       15.07      2.46 o 
   5   7  14      802.88      784.05     14.44 o 
   6   7  14      120.89      115.22      5.17 o 
   7   7  14       23.18       23.43      2.43 o 
   8   7  14      129.52      135.04      5.04 o 
   9   7  14      172.56      182.24      7.40 o 
  -8   8  14       72.57       73.07      4.03 o 
  -7   8  14      450.34      444.59      8.70 o 
  -6   8  14      211.23      215.67      5.42 o 
  -5   8  14       75.96       79.74      3.23 o 
  -4   8  14       27.07       25.95      2.10 o 
  -3   8  14      409.05      389.93      7.42 o 
  -2   8  14       69.13       64.76      3.08 o 
  -1   8  14      477.22      469.83      8.25 o 
   0   8  14       50.47       50.95      2.31 o 
   1   8  14      481.47      486.35      8.09 o 
   2   8  14       66.37       54.98      3.71 o 
   3   8  14      406.35      398.90     10.68 o 
   4   8  14       25.83       27.50      3.04 o 
   5   8  14       74.11       71.43      4.41 o 
   6   8  14      210.30      214.92     10.20 o 
   7   8  14      441.83      459.61     10.14 o 
   8   8  14       71.90       69.47      6.56 o 
  -7   9  14       82.03       88.17      3.70 o 
  -6   9  14      185.19      189.16      5.90 o 
  -5   9  14      266.01      277.87      7.26 o 
  -4   9  14      140.93      139.20      4.83 o 
  -3   9  14      332.97      354.68      8.27 o 
  -2   9  14       20.87       23.55      2.09 o 
  -1   9  14       58.72       60.93      2.68 o 
   0   9  14      184.25      178.14      4.38 o 
   1   9  14       57.85       50.98      3.66 o 
   2   9  14       20.93       21.97      2.81 o 
   3   9  14      331.27      344.42     10.10 o 
   4   9  14      141.78      125.52      5.88 o 
   5   9  14      264.75      273.28      9.11 o 
   6   9  14      182.54      170.39      7.57 o 
   7   9  14       80.47       87.13      5.50 o 
  -6  10  14        9.63       10.55      2.26 o 
  -5  10  14       66.45       67.93      3.80 o 
  -4  10  14       49.03       51.52      3.32 o 
  -3  10  14       30.62       33.02      3.22 o 
  -2  10  14      180.84      177.66      5.56 o 
  -1  10  14       47.94       45.36      2.51 o 
   0  10  14       91.85       84.79      3.13 o 
   1  10  14       47.25       48.23      3.61 o 
   2  10  14      182.68      189.74      7.05 o 
   3  10  14       29.07       31.97      2.69 o 
   4  10  14       50.66       56.10      4.36 o 
   5  10  14       62.14       68.69      4.86 o 
   6  10  14        9.59       11.69      3.09 o 
  -5  11  14      520.11      552.15     11.92 o 
  -4  11  14      126.43      135.45      7.99 o 
  -3  11  14      411.34      436.38     10.10 o 
  -2  11  14        8.95       10.71      4.30 o 
  -1  11  14       14.29       13.98      2.22 o 
   0  11  14      158.97      157.75      6.62 o 
   1  11  14       14.59       13.89      3.57 o 
   2  11  14        8.56       11.09      2.59 o 
   3  11  14      417.02      410.07      9.77 o 
   4  11  14      124.65      119.72      4.87 o 
   5  11  14      509.96      530.32     20.50 o 
  -3  12  14       13.90       13.52      2.39 o 
  -2  12  14       65.68       65.29      3.72 o 
  -1  12  14      183.55      190.94      7.60 o 
   0  12  14      105.55      108.27      5.71 o 
   1  12  14      187.39      186.14      7.52 o 
   2  12  14       65.93       66.09     10.05 o 
   3  12  14       13.26       14.41      4.08 o 
   1   0  15      101.28      112.53      2.83 o 
   2   0  15      345.43      340.58      8.26 o 
   3   0  15      950.24      903.48     27.30 o 
   4   0  15      457.66      450.24      7.42 o 
   5   0  15     1223.05     1240.33     20.45 o 
   6   0  15      482.65      485.38     19.27 o 
   7   0  15       18.46       18.15      4.26 o 
   8   0  15        1.14        1.18      1.97 o 
   9   0  15      213.57      221.94      8.32 o 
  10   0  15      286.08      301.34     12.02 o 
 -10   1  15      388.83      421.86     11.99 o 
  -9   1  15       37.70       53.21      4.09 o 
  -8   1  15      118.76      119.48      5.53 o 
  -7   1  15      224.33      217.60      7.37 o 
  -6   1  15      299.92      285.78      8.52 o 
  -5   1  15       18.21       16.80      2.30 o 
  -4   1  15      339.95      335.69      7.16 o 
  -3   1  15      708.95      660.18     11.87 o 
  -2   1  15      489.16      473.88     15.02 o 
  -1   1  15       73.74       72.12      2.28 o 
   0   1  15       33.23       43.00      3.54 o 
   1   1  15       74.71       71.65      3.15 o 
   2   1  15      487.41      473.39      8.13 o 
   3   1  15      704.36      680.66      9.13 o 
   4   1  15      346.15      342.88      5.39 o 
   5   1  15       15.41       15.79      1.89 o 
   6   1  15      297.26      295.24      8.69 o 
   7   1  15      224.82      222.64      7.51 o 
   8   1  15      120.37      120.10      5.61 o 
   9   1  15       38.79       45.44      3.96 o 
  10   1  15      385.35      389.43     11.78 o 
 -10   2  15       95.94      110.42      5.67 o 
  -9   2  15       84.28       86.11      4.94 o 
  -8   2  15       26.94       25.77      3.07 o 
  -7   2  15      601.82      618.61     14.83 o 
  -6   2  15      324.11      313.29     18.89 o 
  -5   2  15      382.85      365.34      9.83 o 
  -4   2  15      165.32      173.42      8.76 o 
  -3   2  15       37.39       37.62      2.91 o 
  -2   2  15       49.02       47.27      2.38 o 
  -1   2  15     1483.60     1535.05     26.11 o 
   0   2  15      262.77      237.94      7.78 o 
   1   2  15     1482.27     1507.45     20.85 o 
   2   2  15       51.69       46.19      2.61 o 
   3   2  15       36.53       34.03      1.55 o 
   4   2  15      167.01      172.72      3.49 o 
   5   2  15      385.60      377.59      6.78 o 
   6   2  15      322.79      315.54      6.65 o 
   7   2  15      595.48      605.00     14.88 o 
   8   2  15       26.18       16.91      2.81 o 
   9   2  15       81.67       86.33      8.70 o 
  10   2  15       98.96      109.76      5.91 o 
 -10   3  15        4.68        8.22      2.61 o 
  -9   3  15      256.17      281.49      8.97 o 
  -8   3  15      105.31      100.36      5.09 o 
  -7   3  15      106.78      101.83      6.34 o 
  -6   3  15      627.11      618.14     14.99 o 
  -5   3  15      132.97      126.63      5.08 o 
  -4   3  15      492.28      487.89     11.83 o 
  -3   3  15      440.61      440.61      8.27 o 
  -2   3  15      189.42      191.97      4.74 o 
  -1   3  15      303.99      287.00      6.27 o 
   0   3  15        0.97        0.39      1.08 o 
   1   3  15      308.63      297.23      6.16 o 
   2   3  15      186.48      185.63      4.02 o 
   3   3  15      431.23      409.04      8.99 o 
   4   3  15      489.67      482.98      8.12 o 
   5   3  15      132.66      128.41      3.55 o 
   6   3  15      636.92      658.98     10.58 o 
   7   3  15      105.35      103.71      7.65 o 
   8   3  15      105.61      110.85      5.71 o 
   9   3  15      253.51      282.26     10.63 o 
  10   3  15        4.31        5.20      2.59 o 
  -9   4  15      107.37      106.51      7.99 o 
  -8   4  15      156.95      152.24      6.22 o 
  -7   4  15      198.34      197.31      5.03 o 
  -6   4  15       56.76       55.31      2.67 o 
  -5   4  15      134.10      126.83      3.70 o 
  -4   4  15      408.33      398.24     10.44 o 
  -3   4  15      267.97      256.76      5.78 o 
  -2   4  15      157.19      144.29      4.76 o 
  -1   4  15      373.76      370.95     10.63 o 
   0   4  15      285.42      273.64      6.19 o 
   1   4  15      375.42      373.51      7.69 o 
   2   4  15      159.49      143.85      3.46 o 
   3   4  15      261.27      250.47      5.05 o 
   4   4  15      409.04      419.43      8.31 o 
   5   4  15      136.78      139.20      4.17 o 
   6   4  15       56.02       54.20      4.14 o 
   7   4  15      204.47      212.79      5.74 o 
   8   4  15      155.61      164.34     10.77 o 
   9   4  15      107.81      115.82      7.83 o 
  -9   5  15       30.71       30.28      2.84 o 
  -8   5  15       86.45       78.26      3.33 o 
  -7   5  15       64.41       56.61      2.86 o 
  -6   5  15       50.36       50.64      2.61 o 
  -5   5  15       18.82       16.32      1.75 o 
  -4   5  15       42.68       37.45      2.17 o 
  -3   5  15       51.16       52.08      2.91 o 
  -2   5  15       99.93       99.62      4.87 o 
  -1   5  15      116.21      112.01      7.11 o 
   0   5  15        0.00       -0.82      1.41 o 
   1   5  15      110.45      110.32      3.78 o 
   2   5  15      106.61      104.08      4.43 o 
   3   5  15       53.62       55.67      2.53 o 
   4   5  15       42.41       36.19      2.25 o 
   5   5  15       18.03       20.86      3.24 o 
   6   5  15       48.30       54.79      3.08 o 
   7   5  15       63.66       62.66      4.64 o 
   8   5  15       86.16       75.79      9.08 o 
   9   5  15       29.83       30.69      3.44 o 
  -9   6  15       16.52       12.99      2.43 o 
  -8   6  15      303.79      305.09      6.79 o 
  -7   6  15      145.20      140.36      4.37 o 
  -6   6  15       66.59       62.33      2.96 o 
  -5   6  15      227.55      220.07      5.47 o 
  -4   6  15       20.90       22.91      1.90 o 
  -3   6  15      111.60      106.87      3.34 o 
  -2   6  15      551.84      548.30      8.06 o 
  -1   6  15        8.87       10.66      1.25 o 
   0   6  15      910.46      960.52     16.58 o 
   1   6  15        7.73        7.72      3.39 o 
   2   6  15      553.61      558.58     13.16 o 
   3   6  15      115.33       96.90      7.62 o 
   4   6  15       21.17       22.96      2.64 o 
   5   6  15      228.39      222.41      5.76 o 
   6   6  15       65.83       64.24      3.20 o 
   7   6  15      147.42      150.89      4.96 o 
   8   6  15      297.50      309.07      7.85 o 
   9   6  15       17.53       16.36      3.08 o 
  -8   7  15       46.51       46.78      2.91 o 
  -7   7  15      124.66      118.97      4.20 o 
  -6   7  15      261.12      266.46      6.08 o 
  -5   7  15      275.66      287.05      6.19 o 
  -4   7  15      111.01      110.56      3.60 o 
  -3   7  15       72.63       80.71      3.07 o 
  -2   7  15      263.59      243.47      5.33 o 
  -1   7  15      111.80      111.29      2.97 o 
   0   7  15      300.66      291.11      5.70 o 
   1   7  15      111.71      110.61      4.94 o 
   2   7  15      269.70      266.27      8.78 o 
   3   7  15       73.79       80.50     10.20 o 
   4   7  15      113.18      106.38      5.08 o 
   5   7  15      274.41      269.83      8.66 o 
   6   7  15      259.61      270.16      6.91 o 
   7   7  15      124.94      127.15      4.73 o 
   8   7  15       45.61       45.57      3.29 o 
  -7   8  15       24.40       25.85      2.41 o 
  -6   8  15      268.04      266.86      7.39 o 
  -5   8  15      111.62      107.20      3.73 o 
  -4   8  15       19.86       15.04      1.85 o 
  -3   8  15      257.03      242.73      5.55 o 
  -2   8  15      357.35      365.88      7.02 o 
  -1   8  15      435.38      435.28      8.75 o 
   0   8  15       43.78       48.78      2.34 o 
   1   8  15      436.98      433.54     11.50 o 
   2   8  15      359.96      358.74     10.11 o 
   3   8  15      257.49      250.53      8.00 o 
   4   8  15       20.48       19.32      3.68 o 
   5   8  15      112.16      100.84      5.34 o 
   6   8  15      269.73      276.43      9.48 o 
   7   8  15       24.70       23.29      3.39 o 
  -7   9  15      126.79      126.76      4.38 o 
  -6   9  15      156.01      154.33      5.49 o 
  -5   9  15      142.04      145.48      4.49 o 
  -4   9  15      371.50      359.73      7.40 o 
  -3   9  15       15.19       15.16      1.86 o 
  -2   9  15       47.56       41.78      2.43 o 
  -1   9  15      120.18      122.27      3.72 o 
   0   9  15       89.36       82.68      3.06 o 
   1   9  15      118.41      117.93      6.85 o 
   2   9  15       47.92       39.12      3.52 o 
   3   9  15       16.06       16.79      4.36 o 
   4   9  15      371.84      378.04     12.81 o 
   5   9  15      142.35      144.18      6.61 o 
   6   9  15      156.78      152.20      6.89 o 
   7   9  15      128.31      128.09      6.50 o 
  -6  10  15      386.92      422.52      8.71 o 
  -5  10  15       36.15       38.66      3.36 o 
  -4  10  15       24.08       20.24      2.21 o 
  -3  10  15      109.32       95.60      3.64 o 
  -2  10  15      346.09      353.17      9.91 o 
  -1  10  15      188.79      182.28      4.77 o 
   0  10  15       28.29       29.69      3.26 o 
   1  10  15      188.37      183.73      8.86 o 
   2  10  15      348.48      350.02     10.57 o 
   3  10  15      107.81       91.20      4.12 o 
   4  10  15       23.47       21.00      2.47 o 
   5  10  15       36.58       41.10      4.05 o 
   6  10  15      384.56      434.65     12.74 o 
  -4  11  15       37.85       40.64      3.19 o 
  -3  11  15       68.45       80.39      4.09 o 
  -2  11  15       72.22       83.02      3.98 o 
  -1  11  15       19.02       19.56      2.06 o 
   0  11  15       61.17       61.87      4.32 o 
   1  11  15       20.78       19.42      3.04 o 
   2  11  15       72.77       72.99      9.40 o 
   3  11  15       69.71       73.62      3.90 o 
   4  11  15       36.12       37.65      3.10 o 
  -2  12  15       49.95       49.64      2.93 o 
  -1  12  15       49.39       58.41      4.50 o 
   0  12  15      171.35      167.62      7.09 o 
   1  12  15       49.36       54.27      5.34 o 
   2  12  15       50.31       46.74      4.20 o 
   0   0  16     5258.41     5645.12    158.55 o 
   1   0  16      272.56      248.61      4.77 o 
   2   0  16        9.10        6.17      1.17 o 
   3   0  16        3.98        4.19      1.28 o 
   4   0  16      203.21      194.18      5.05 o 
   5   0  16      346.37      354.35      7.60 o 
   6   0  16      133.72      115.86      5.19 o 
   7   0  16      198.88      197.87     14.21 o 
   8   0  16      101.12      105.62     11.06 o 
   9   0  16      410.95      435.48     12.35 o 
  -9   1  16       43.92       42.02      3.94 o 
  -8   1  16      176.75      186.07      7.11 o 
  -7   1  16      420.34      407.29     13.13 o 
  -6   1  16      462.18      453.54     11.91 o 
  -5   1  16      426.17      405.72     10.74 o 
  -4   1  16      244.81      231.74      6.94 o 
  -3   1  16       33.58       36.14      2.19 o 
  -2   1  16      474.27      440.05      8.54 o 
  -1   1  16      401.36      395.27      6.98 o 
   0   1  16      937.73      929.09     13.45 o 
   1   1  16      403.24      398.29      6.72 o 
   2   1  16      475.70      438.73     12.37 o 
   3   1  16       33.90       38.91      1.67 o 
   4   1  16      243.40      238.90      6.53 o 
   5   1  16      425.74      412.62      8.52 o 
   6   1  16      464.78      472.18     16.40 o 
   7   1  16      421.30      403.91     11.24 o 
   8   1  16      177.41      184.62      7.18 o 
   9   1  16       41.08       43.02      4.61 o 
  -9   2  16       23.85       27.83      3.43 o 
  -8   2  16      126.92      123.35      5.80 o 
  -7   2  16      154.02      158.93      6.24 o 
  -6   2  16      354.68      350.77     14.91 o 
  -5   2  16      165.02      166.32      6.02 o 
  -4   2  16       21.35       25.51      3.39 o 
  -3   2  16      303.37      278.63      7.33 o 
  -2   2  16      440.14      433.60      8.51 o 
  -1   2  16       77.49       86.03      3.10 o 
   0   2  16      900.25      882.95     14.70 o 
   1   2  16       75.85       76.06      3.00 o 
   2   2  16      441.73      438.73      7.34 o 
   3   2  16      303.47      300.25      4.93 o 
   4   2  16       23.43       22.81      1.44 o 
   5   2  16      164.83      162.82      4.76 o 
   6   2  16      353.71      360.67      7.95 o 
   7   2  16      153.20      151.86     11.89 o 
   8   2  16      126.91      129.45      5.92 o 
   9   2  16       22.93       28.54      3.50 o 
  -9   3  16       89.96       93.72      5.14 o 
  -8   3  16       33.09       34.32      3.44 o 
  -7   3  16      311.77      316.91      9.35 o 
  -6   3  16      131.34      121.48      5.29 o 
  -5   3  16       92.80       94.46      8.79 o 
  -4   3  16       96.83       89.58      4.33 o 
  -3   3  16      141.32      147.62      4.14 o 
  -2   3  16      245.88      246.23      5.67 o 
  -1   3  16      305.03      295.16      8.75 o 
   0   3  16      254.91      246.50      5.75 o 
   1   3  16      304.60      291.07      6.48 o 
   2   3  16      244.50      240.60      4.87 o 
   3   3  16      138.00      144.32      3.62 o 
   4   3  16      103.07       99.92      2.67 o 
   5   3  16       90.97       95.00      3.12 o 
   6   3  16      130.90      125.64      3.69 o 
   7   3  16      311.54      296.59      9.23 o 
   8   3  16       33.09       26.24      3.33 o 
   9   3  16       91.98       86.46      7.47 o 
  -9   4  16        0.66       -0.31      1.96 o 
  -8   4  16       10.72        8.96      3.33 o 
  -7   4  16      130.96      125.63      5.57 o 
  -6   4  16      277.44      268.42      8.38 o 
  -5   4  16       33.96       30.75      3.26 o 
  -4   4  16       10.77       10.51      2.30 o 
  -3   4  16        2.31        3.61      3.69 o 
  -2   4  16      561.84      532.44     17.29 o 
  -1   4  16      200.91      202.93      5.24 o 
   0   4  16      407.34      413.07      8.36 o 
   1   4  16      204.66      207.56      7.61 o 
   2   4  16      554.86      545.31     10.36 o 
   3   4  16        3.13        3.76      1.17 o 
   4   4  16       11.58       13.63      1.33 o 
   5   4  16       31.89       30.95      2.00 o 
   6   4  16      278.02      277.11      5.87 o 
   7   4  16      134.06      134.86      5.13 o 
   8   4  16       10.87       13.43      2.82 o 
   9   4  16        0.57        2.27      2.33 o 
  -9   5  16        5.17        3.63      2.25 o 
  -8   5  16       16.80       13.19      2.03 o 
  -7   5  16       62.48       61.20      3.04 o 
  -6   5  16      129.59      132.19      4.66 o 
  -5   5  16      151.28      147.86      5.20 o 
  -4   5  16      778.25      759.93     14.16 o 
  -3   5  16       10.80       13.36      2.19 o 
  -2   5  16       39.28       35.73      2.30 o 
  -1   5  16       67.22       60.39      2.93 o 
   0   5  16       79.49       79.98      3.59 o 
   1   5  16       68.28       66.51      3.80 o 
   2   5  16       41.80       39.71      2.50 o 
   3   5  16       10.72       12.02      2.16 o 
   4   5  16      779.09      766.24     11.86 o 
   5   5  16      153.81      145.28      4.50 o 
   6   5  16      131.12      137.47      5.47 o 
   7   5  16       65.07       70.64      3.47 o 
   8   5  16       17.79       19.57      2.88 o 
   9   5  16        5.06        4.71      3.22 o 
  -8   6  16       93.60       92.15      3.77 o 
  -7   6  16       75.20       75.37      3.36 o 
  -6   6  16      222.79      228.92      5.51 o 
  -5   6  16      617.20      606.81     10.36 o 
  -4   6  16       46.89       48.91      2.53 o 
  -3   6  16      834.43      839.52     12.96 o 
  -2   6  16      363.25      370.01      6.92 o 
  -1   6  16       26.29       25.80      2.14 o 
   0   6  16      102.74      105.73      3.89 o 
   1   6  16       25.91       26.38      2.29 o 
   2   6  16      361.69      367.42      9.90 o 
   3   6  16      847.27      826.55     18.46 o 
   4   6  16       50.04       56.26      2.92 o 
   5   6  16      617.86      601.34     16.57 o 
   6   6  16      222.09      222.96      6.41 o 
   7   6  16       74.92       77.56      3.71 o 
   8   6  16       92.49       99.19      5.25 o 
  -8   7  16       52.90       54.36      5.66 o 
  -7   7  16      287.78      274.51      6.44 o 
  -6   7  16      282.03      283.71      6.38 o 
  -5   7  16      167.13      154.86      4.48 o 
  -4   7  16       20.43       20.71      1.97 o 
  -3   7  16     1032.70     1030.52     15.49 o 
  -2   7  16      178.41      172.66      4.39 o 
  -1   7  16      132.16      122.29      3.21 o 
   0   7  16        7.55        6.69      1.68 o 
   1   7  16      135.12      130.31      5.40 o 
   2   7  16      172.64      159.45      6.20 o 
   3   7  16     1028.29     1020.58     22.20 o 
   4   7  16       20.32       21.34      2.19 o 
   5   7  16      171.39      176.23      8.77 o 
   6   7  16      278.56      270.98     10.99 o 
   7   7  16      284.45      278.98      9.22 o 
   8   7  16       52.29       54.82      3.50 o 
  -7   8  16      127.11      124.44      4.34 o 
  -6   8  16      290.39      303.42      6.80 o 
  -5   8  16       27.62       29.37      2.31 o 
  -4   8  16       42.56       39.49      3.32 o 
  -3   8  16       39.85       35.79      2.59 o 
  -2   8  16      297.78      282.94      6.01 o 
  -1   8  16      356.50      344.54      6.75 o 
   0   8  16      166.88      169.94      5.81 o 
   1   8  16      354.11      352.15     10.35 o 
   2   8  16      297.29      278.80      8.68 o 
   3   8  16       40.03       32.57      3.35 o 
   4   8  16       43.74       44.39      3.60 o 
   5   8  16       26.35       29.36      3.42 o 
   6   8  16      289.01      297.95     10.19 o 
   7   8  16      131.27      126.36      6.30 o 
  -6   9  16      138.90      143.25      4.65 o 
  -5   9  16      195.14      193.56      5.26 o 
  -4   9  16       63.45       57.16      2.96 o 
  -3   9  16       72.22       78.78      4.00 o 
  -2   9  16      213.82      205.55      5.10 o 
  -1   9  16      159.03      158.40      4.35 o 
   0   9  16      609.97      623.65     10.35 o 
   1   9  16      161.69      169.12      6.66 o 
   2   9  16      213.13      200.91      7.39 o 
   3   9  16       70.22       71.42      4.55 o 
   4   9  16       62.86       60.50      3.38 o 
   5   9  16      195.17      181.21      7.53 o 
   6   9  16      139.65      149.94      6.82 o 
  -5  10  16       47.70       48.11      2.98 o 
  -4  10  16      167.12      183.36      5.06 o 
  -3  10  16       20.60       16.76      2.08 o 
  -2  10  16      123.50      121.05      4.00 o 
  -1  10  16      565.03      557.33      9.93 o 
   0  10  16      101.37      109.18      5.51 o 
   1  10  16      560.90      597.72     14.89 o 
   2  10  16      119.93      117.03      5.79 o 
   3  10  16       21.67       21.02      3.22 o 
   4  10  16      168.22      167.83      6.75 o 
   5  10  16       47.24       44.65      4.25 o 
  -3  11  16      142.11      140.81      4.49 o 
  -2  11  16      137.35      133.11      4.36 o 
  -1  11  16      114.25      122.52      8.99 o 
   0  11  16       18.43       20.62      3.10 o 
   1  11  16      113.70      125.25      6.05 o 
   2  11  16      139.74      146.92      6.55 o 
   3  11  16      137.89      132.20      5.28 o 
   1   0  17       10.11        8.67      1.19 o 
   2   0  17      141.56      134.61      3.36 o 
   3   0  17       50.01       43.11      2.47 o 
   4   0  17     2255.79     2319.97     36.25 o 
   5   0  17     1008.62     1008.07     21.80 o 
   6   0  17        0.03       -0.29      1.83 o 
   7   0  17      117.92      123.88      5.71 o 
   8   0  17       31.96       40.77      3.79 o 
   9   0  17      151.07      165.67      7.05 o 
  -9   1  17      154.02      158.11      6.92 o 
  -8   1  17        0.03       -1.86      1.86 o 
  -7   1  17      140.79      139.43      8.04 o 
  -6   1  17      129.63      134.33      5.76 o 
  -5   1  17      120.46      121.44      5.29 o 
  -4   1  17      293.71      283.54      8.38 o 
  -3   1  17      181.22      157.76      4.89 o 
  -2   1  17      289.20      277.16      6.20 o 
  -1   1  17     1176.72     1202.99     24.29 o 
   0   1  17       35.90       44.65      3.30 o 
   1   1  17     1185.10     1186.29     19.13 o 
   2   1  17      290.47      267.03      5.21 o 
   3   1  17      180.10      164.86      3.85 o 
   4   1  17      289.92      283.68      6.60 o 
   5   1  17      119.13      124.37      4.17 o 
   6   1  17      129.63      140.86      5.85 o 
   7   1  17      139.43      138.26     12.26 o 
   8   1  17        0.02       -0.25      2.06 o 
   9   1  17      155.00      168.08     14.76 o 
  -9   2  17       11.09        9.08      4.90 o 
  -8   2  17      347.94      345.62     10.41 o 
  -7   2  17      188.77      184.71      6.90 o 
  -6   2  17      205.22      203.98      7.14 o 
  -5   2  17       75.85       68.86      4.05 o 
  -4   2  17      188.52      183.30      6.32 o 
  -3   2  17      112.46      110.05      4.54 o 
  -2   2  17      310.67      291.62      6.43 o 
  -1   2  17      626.81      605.07     11.25 o 
   0   2  17      194.20      171.86      4.63 o 
   1   2  17      626.44      621.49     16.25 o 
   2   2  17      308.22      282.35      5.46 o 
   3   2  17      115.93      118.27      2.83 o 
   4   2  17      186.82      185.36      4.29 o 
   5   2  17       73.92       76.68      3.42 o 
   6   2  17      203.41      195.65      7.07 o 
   7   2  17      187.90      181.11      6.98 o 
   8   2  17      344.51      336.63     10.41 o 
   9   2  17       10.44       13.87      5.34 o 
  -9   3  17       71.94       76.12      4.83 o 
  -8   3  17      132.64      139.34      9.61 o 
  -7   3  17       32.11       37.44      3.43 o 
  -6   3  17      118.25      105.94      6.13 o 
  -5   3  17       46.73       46.92      3.50 o 
  -4   3  17      214.64      202.86      6.83 o 
  -3   3  17        3.22        3.10      1.32 o 
  -2   3  17      393.65      389.41      8.03 o 
  -1   3  17       49.74       45.58      2.51 o 
   0   3  17      421.55      423.94      8.54 o 
   1   3  17       50.10       52.03      2.64 o 
   2   3  17      394.83      392.35      6.92 o 
   3   3  17        4.26        5.79      1.07 o 
   4   3  17      215.72      216.65      4.22 o 
   5   3  17       48.54       52.82      2.38 o 
   6   3  17      119.51      115.63      4.24 o 
   7   3  17       31.64       33.78      6.43 o 
   8   3  17      132.05      137.75      6.30 o 
   9   3  17       71.89       75.56      5.06 o 
  -8   4  17       70.29       67.32      6.10 o 
  -7   4  17      228.72      222.22      7.69 o 
  -6   4  17      116.65      108.45      5.95 o 
  -5   4  17      398.77      385.93     11.96 o 
  -4   4  17      142.46      128.43      5.34 o 
  -3   4  17       93.37       86.27      4.32 o 
  -2   4  17      590.51      575.98     10.94 o 
  -1   4  17      218.43      210.68      6.20 o 
   0   4  17        6.53        8.20      1.59 o 
   1   4  17      221.17      213.19      5.52 o 
   2   4  17      589.89      593.15     11.21 o 
   3   4  17       95.45       94.56      3.65 o 
   4   4  17      143.73      141.70      3.34 o 
   5   4  17      405.65      410.29      6.67 o 
   6   4  17      115.17      113.18      3.64 o 
   7   4  17      225.98      216.26      7.67 o 
   8   4  17       71.17       71.41      4.71 o 
  -8   5  17      159.55      160.58      6.62 o 
  -7   5  17      206.33      197.84      7.40 o 
  -6   5  17       75.96       76.98      4.56 o 
  -5   5  17        6.52       10.68      2.38 o 
  -4   5  17      157.71      155.72      6.01 o 
  -3   5  17      348.66      338.91      9.62 o 
  -2   5  17      157.90      152.27      4.48 o 
  -1   5  17       45.21       44.70      3.07 o 
   0   5  17      225.39      230.06      5.86 o 
   1   5  17       42.31       45.57      2.71 o 
   2   5  17      158.05      139.84      4.54 o 
   3   5  17      339.62      334.55      7.65 o 
   4   5  17      157.47      153.37      4.66 o 
   5   5  17        6.53        8.99      1.55 o 
   6   5  17       76.49       82.84      3.78 o 
   7   5  17      209.37      212.55      6.03 o 
   8   5  17      155.20      147.51      6.81 o 
  -8   6  17       71.57       74.40      3.51 o 
  -7   6  17      161.76      155.67      4.68 o 
  -6   6  17      279.60      295.51      6.58 o 
  -5   6  17       18.30       19.20      2.02 o 
  -4   6  17      233.71      239.82      6.30 o 
  -3   6  17      462.93      451.77     16.90 o 
  -2   6  17      428.86      443.16     14.38 o 
  -1   6  17      725.50      750.15     30.10 o 
   0   6  17       45.83       42.33      2.95 o 
   1   6  17      728.74      734.00     13.69 o 
   2   6  17      426.80      423.57      9.16 o 
   3   6  17      462.18      448.31     11.67 o 
   4   6  17      231.94      230.14      6.10 o 
   5   6  17       18.66       22.25      2.82 o 
   6   6  17      281.51      297.16      9.20 o 
   7   6  17      161.61      155.34      5.25 o 
   8   6  17       70.45       82.63      4.96 o 
  -7   7  17      141.05      150.56      4.71 o 
  -6   7  17      110.73      107.31      3.90 o 
  -5   7  17       19.79       22.66      2.17 o 
  -4   7  17      345.89      330.30      6.87 o 
  -3   7  17      478.32      431.32     14.33 o 
  -2   7  17      203.80      201.11      9.94 o 
  -1   7  17      826.08      855.63     31.05 o 
   0   7  17       79.15       75.66      4.10 o 
   1   7  17      825.89      865.55     15.65 o 
   2   7  17      209.24      202.11     12.10 o 
   3   7  17      475.34      447.95     11.69 o 
   4   7  17      346.51      330.35     12.30 o 
   5   7  17       19.92       22.58      5.67 o 
   6   7  17      107.57      113.54      8.59 o 
   7   7  17      137.83      146.55      6.72 o 
  -6   8  17       70.13       65.77      3.31 o 
  -5   8  17       48.20       50.50      2.86 o 
  -4   8  17      144.22      148.78      4.41 o 
  -3   8  17      174.32      178.15      7.08 o 
  -2   8  17        8.61        8.59      1.63 o 
  -1   8  17       10.19       12.94      2.49 o 
   0   8  17      119.05      126.16      7.56 o 
   1   8  17        9.90       11.76      3.61 o 
   2   8  17        7.83        4.32      2.08 o 
   3   8  17      174.71      174.18      6.81 o 
   4   8  17      144.22      144.87      4.98 o 
   5   8  17       47.71       44.00      3.50 o 
   6   8  17       68.57       66.90      4.81 o 
  -5   9  17       44.32       48.40      2.94 o 
  -4   9  17        1.49        2.22      1.52 o 
  -3   9  17       46.00       39.86      2.55 o 
  -2   9  17      331.49      330.25      6.84 o 
  -1   9  17       37.59       38.67      2.45 o 
   0   9  17      242.20      241.87      8.28 o 
   1   9  17       37.67       37.82      3.66 o 
   2   9  17      331.25      304.49      9.74 o 
   3   9  17       43.58       34.44      6.16 o 
   4   9  17        1.54        2.28      1.83 o 
   5   9  17       46.46       53.89      4.02 o 
  -4  10  17       60.73       64.56      3.26 o 
  -3  10  17      303.23      325.87      7.11 o 
  -2  10  17        1.82        0.28      1.43 o 
  -1  10  17       20.61       24.59      2.21 o 
   0  10  17       64.19       63.21      4.41 o 
   1  10  17       20.90       29.78      3.39 o 
   2  10  17        1.73        0.04      2.09 o 
   3  10  17      307.77      322.03      8.30 o 
   4  10  17       59.92       62.31      3.69 o 
  -2  11  17       56.86       60.26      3.14 o 
  -1  11  17      116.25      121.06      6.10 o 
   0  11  17      205.22      201.96      7.95 o 
   1  11  17      118.35      124.76      6.23 o 
   2  11  17       58.52       58.94      4.64 o 
   0   0  18      233.67      244.16     12.10 o 
   1   0  18       31.00       32.62      1.81 o 
   2   0  18      738.30      739.72     13.24 o 
   3   0  18        0.05        1.87      1.36 o 
   4   0  18      119.61      118.97      4.09 o 
   5   0  18      130.45      134.86      5.67 o 
   6   0  18      835.39      847.31     29.06 o 
   7   0  18      651.56      668.23     26.66 o 
   8   0  18      118.29      119.07      9.77 o 
   9   0  18        1.06        2.50      2.44 o 
  -8   1  18       37.58       42.17      3.93 o 
  -7   1  18      277.54      261.09     22.99 o 
  -6   1  18       61.08       67.32      4.27 o 
  -5   1  18      364.99      349.11     10.05 o 
  -4   1  18      260.22      264.98      8.68 o 
  -3   1  18      302.26      301.61      9.54 o 
  -2   1  18       29.92       25.48      2.09 o 
  -1   1  18       37.80       44.75      6.94 o 
   0   1  18       49.07       45.20      2.50 o 
   1   1  18       39.06       40.10      2.00 o 
   2   1  18       30.21       29.07      1.77 o 
   3   1  18      301.67      302.61      6.91 o 
   4   1  18      269.63      282.81      6.64 o 
   5   1  18      372.87      371.06     10.23 o 
   6   1  18       61.77       65.35      4.28 o 
   7   1  18      279.94      268.32     10.47 o 
   8   1  18       38.75       40.96      3.92 o 
  -8   2  18       48.94       53.61      4.28 o 
  -7   2  18       20.24       21.50      3.10 o 
  -6   2  18      214.86      204.40      7.23 o 
  -5   2  18      189.47      183.24      6.73 o 
  -4   2  18      139.75      133.83      6.51 o 
  -3   2  18      224.09      235.89      8.56 o 
  -2   2  18       19.53       21.03      1.96 o 
  -1   2  18      102.90       97.60      3.51 o 
   0   2  18      199.61      193.12      6.37 o 
   1   2  18      104.55       98.12      3.57 o 
   2   2  18       19.99       21.65      1.63 o 
   3   2  18      219.12      228.04      6.30 o 
   4   2  18      140.74      136.96      4.41 o 
   5   2  18      186.69      189.28      5.42 o 
   6   2  18      217.61      198.60      8.82 o 
   7   2  18       19.86       20.96      3.12 o 
   8   2  18       49.94       51.30      4.22 o 
  -8   3  18       48.04       56.72      4.40 o 
  -7   3  18      177.57      179.80      7.09 o 
  -6   3  18      158.00      152.70      6.28 o 
  -5   3  18      215.65      204.62      7.20 o 
  -4   3  18      116.19      108.41      5.15 o 
  -3   3  18       10.03        7.37      2.04 o 
  -2   3  18       45.65       44.15      3.00 o 
  -1   3  18      205.89      212.34      8.37 o 
   0   3  18      171.31      163.21      4.66 o 
   1   3  18      206.71      208.13      5.48 o 
   2   3  18       49.43       45.81      2.64 o 
   3   3  18        9.17        9.98      1.71 o 
   4   3  18      114.38      113.83      3.44 o 
   5   3  18      213.97      210.56      4.88 o 
   6   3  18      161.22      152.50      6.21 o 
   7   3  18      178.94      197.74      7.35 o 
   8   3  18       46.96       50.26      4.20 o 
  -8   4  18      304.10      308.14      9.86 o 
  -7   4  18       83.74       76.77      4.76 o 
  -6   4  18       32.23       30.29      3.75 o 
  -5   4  18       30.78       29.18      3.04 o 
  -4   4  18       75.68       75.87      4.24 o 
  -3   4  18      255.18      232.89      7.51 o 
  -2   4  18      460.06      477.54      9.50 o 
  -1   4  18       16.48       12.11      1.80 o 
   0   4  18      660.99      655.51     13.83 o 
   1   4  18       18.36       16.23      1.96 o 
   2   4  18      452.47      466.50     14.91 o 
   3   4  18      252.55      237.42      6.10 o 
   4   4  18       75.27       80.04      3.03 o 
   5   4  18       31.03       31.52      2.12 o 
   6   4  18       33.15       35.82      2.82 o 
   7   4  18       83.57       83.23      4.94 o 
   8   4  18      304.77      310.50     16.61 o 
  -7   5  18       48.07       50.72      4.12 o 
  -6   5  18       49.66       53.15      3.96 o 
  -5   5  18      155.20      141.31      9.00 o 
  -4   5  18      288.23      265.28      8.49 o 
  -3   5  18       31.94       35.48      3.16 o 
  -2   5  18       49.60       39.83      3.27 o 
  -1   5  18      121.36      117.32      7.26 o 
   0   5  18      546.11      565.43     11.06 o 
   1   5  18      121.37      124.70      4.29 o 
   2   5  18       47.00       38.33      2.66 o 
   3   5  18       31.60       36.50      2.65 o 
   4   5  18      285.81      277.34      6.96 o 
   5   5  18      155.04      152.24      4.26 o 
   6   5  18       47.85       50.52      3.29 o 
   7   5  18       45.90       46.05      5.30 o 
  -7   6  18      323.68      319.93     10.06 o 
  -6   6  18       80.11       81.20      7.47 o 
  -5   6  18       89.57       97.83      6.91 o 
  -4   6  18       53.73       53.73      3.79 o 
  -3   6  18      778.85      760.52     21.74 o 
  -2   6  18       36.08       33.58      4.11 o 
  -1   6  18      305.45      306.19      7.30 o 
   0   6  18        0.06       -0.39      1.50 o 
   1   6  18      308.93      315.70      7.48 o 
   2   6  18       37.85       40.16      2.80 o 
   3   6  18      789.57      784.42     14.56 o 
   4   6  18       54.02       50.72      2.64 o 
   5   6  18       90.02       94.36      3.52 o 
   6   6  18       81.57       83.20      4.94 o 
   7   6  18      321.45      325.36     10.09 o 
  -6   7  18      144.20      158.03      4.81 o 
  -5   7  18       43.97       47.41      2.81 o 
  -4   7  18      116.81      122.98      5.70 o 
  -3   7  18       38.45       35.47      3.45 o 
  -2   7  18      229.98      236.65     12.12 o 
  -1   7  18      130.74      129.04      7.42 o 
   0   7  18      343.30      336.43     12.84 o 
   1   7  18      127.96      124.56      5.43 o 
   2   7  18      227.89      224.67      6.33 o 
   3   7  18       37.45       30.99      3.88 o 
   4   7  18      117.10      126.03      4.57 o 
   5   7  18       43.46       43.14      2.97 o 
   6   7  18      143.99      154.18     12.82 o 
  -6   8  18      150.65      148.46      4.78 o 
  -5   8  18      103.03      100.19      4.23 o 
  -4   8  18        2.57        3.37      1.63 o 
  -3   8  18       92.22       96.36      5.04 o 
  -2   8  18       83.81       81.10      4.78 o 
  -1   8  18       45.73       39.97      3.52 o 
   0   8  18      311.73      318.16     11.45 o 
   1   8  18       45.91       46.71      3.14 o 
   2   8  18       82.44       90.27      4.97 o 
   3   8  18       94.44       88.69      5.01 o 
   4   8  18        2.80        1.84      1.72 o 
   5   8  18      101.10       95.94      9.58 o 
   6   8  18      152.46      146.16      6.81 o 
  -5   9  18      303.08      308.11     14.64 o 
  -4   9  18      129.53      143.39      4.57 o 
  -3   9  18       83.60       86.36      4.95 o 
  -2   9  18       83.22       93.73      3.59 o 
  -1   9  18      136.90      132.92      6.53 o 
   0   9  18        1.22        1.89      2.20 o 
   1   9  18      136.09      149.13     14.88 o 
   2   9  18       84.69       99.07      5.37 o 
   3   9  18       81.68       70.61      3.98 o 
   4   9  18      129.10      141.33      5.19 o 
  -3  10  18       35.14       38.61      2.70 o 
  -2  10  18       65.82       65.88      4.72 o 
  -1  10  18       38.28       44.16      4.04 o 
   0  10  18      171.26      181.56      9.39 o 
   1  10  18       38.58       36.44      3.81 o 
   2  10  18       66.37       62.20      6.01 o 
   3  10  18       33.33       40.25      3.13 o 
   1   0  19        3.82        1.05      1.31 o 
   2   0  19      274.57      270.99      6.43 o 
   3   0  19      188.55      178.02      5.05 o 
   4   0  19       39.98       37.60      2.58 o 
   5   0  19       40.31       51.42      3.84 o 
   6   0  19     1080.68     1081.07     23.82 o 
   7   0  19       31.01       25.52      3.35 o 
   8   0  19       72.49       92.51      5.41 o 
  -8   1  19      252.18      269.99      9.39 o 
  -7   1  19       48.05       55.43      9.36 o 
  -6   1  19       21.95       24.72      4.05 o 
  -5   1  19      326.35      324.27     10.94 o 
  -4   1  19       11.09       12.98      2.81 o 
  -3   1  19      186.81      189.12      5.84 o 
  -2   1  19       60.47       63.15      3.05 o 
  -1   1  19       13.05       12.90      1.80 o 
   0   1  19     1353.97     1391.06     28.98 o 
   1   1  19       12.48       12.91      1.77 o 
   2   1  19       59.51       60.86      3.06 o 
   3   1  19      184.50      189.23      7.61 o 
   4   1  19       10.35       11.35      1.95 o 
   5   1  19      326.40      320.34     18.97 o 
   6   1  19       23.01       24.02      3.53 o 
   7   1  19       48.61       55.61      4.27 o 
   8   1  19      252.31      287.07      9.58 o 
  -8   2  19      111.46      117.32      5.99 o 
  -7   2  19      429.93      419.09     12.05 o 
  -6   2  19       36.76       44.54      5.63 o 
  -5   2  19       72.48       73.05      4.41 o 
  -4   2  19      439.63      427.78     11.53 o 
  -3   2  19       64.87       62.89      3.10 o 
  -2   2  19      117.73      115.64      4.02 o 
  -1   2  19      748.48      759.21     15.29 o 
   0   2  19      612.49      630.18     11.80 o 
   1   2  19      753.16      754.86     17.46 o 
   2   2  19      114.38      114.16      3.96 o 
   3   2  19       65.24       65.82      4.89 o 
   4   2  19      444.79      443.62      9.28 o 
   5   2  19       71.52       61.67      3.39 o 
   6   2  19       37.06       42.49      3.61 o 
   7   2  19      427.00      431.47     12.20 o 
   8   2  19      110.38      123.80      6.13 o 
  -8   3  19      119.30      112.94     10.50 o 
  -7   3  19      147.80      157.47      6.76 o 
  -6   3  19      184.07      181.80      7.04 o 
  -5   3  19       88.02       85.88      6.20 o 
  -4   3  19       46.67       44.09      9.17 o 
  -3   3  19      358.40      342.19      9.72 o 
  -2   3  19      445.86      461.02     16.25 o 
  -1   3  19      160.73      157.64      4.71 o 
   0   3  19       25.47       27.75      2.40 o 
   1   3  19      160.93      160.63      6.62 o 
   2   3  19      444.69      462.65      9.50 o 
   3   3  19      355.01      352.08      7.82 o 
   4   3  19       47.87       47.21      2.83 o 
   5   3  19       88.83       98.99      4.06 o 
   6   3  19      183.42      176.63      6.90 o 
   7   3  19      151.02      160.55      6.78 o 
   8   3  19      119.84      128.89      6.26 o 
  -7   4  19       36.80       35.58      3.72 o 
  -6   4  19       24.95       26.96      3.31 o 
  -5   4  19       69.83       68.40      4.30 o 
  -4   4  19      813.19      853.96     19.55 o 
  -3   4  19       73.00       68.22      4.12 o 
  -2   4  19      232.66      232.12      7.16 o 
  -1   4  19      179.88      166.87      5.01 o 
   0   4  19       12.43       15.36      2.01 o 
   1   4  19      180.36      181.23      6.06 o 
   2   4  19      232.00      235.71      6.16 o 
   3   4  19       76.55       75.32      3.82 o 
   4   4  19      821.80      867.02     15.71 o 
   5   4  19       67.59       65.87      3.47 o 
   6   4  19       25.67       27.27      2.67 o 
   7   4  19       35.78       41.82      5.06 o 
  -7   5  19       45.42       47.89      4.12 o 
  -6   5  19      448.49      474.95     12.82 o 
  -5   5  19      103.34      108.78      5.41 o 
  -4   5  19       28.27       29.10      3.12 o 
  -3   5  19        3.52        3.37      4.10 o 
  -2   5  19      264.78      261.55      8.35 o 
  -1   5  19       97.61      100.46      3.96 o 
   0   5  19        0.74        0.51      2.45 o 
   1   5  19       99.31       99.13      3.98 o 
   2   5  19      266.14      278.29      6.92 o 
   3   5  19        3.24        3.33      1.81 o 
   4   5  19       28.68       27.39      2.13 o 
   5   5  19      105.57      113.74      4.43 o 
   6   5  19      450.48      460.02     10.15 o 
   7   5  19       44.73       44.34      6.44 o 
  -6   6  19       86.62       91.41      5.15 o 
  -5   6  19      169.62      166.56     11.78 o 
  -4   6  19       23.04       17.58      3.66 o 
  -3   6  19      661.37      664.89     16.10 o 
  -2   6  19       34.17       28.28      4.90 o 
  -1   6  19       69.04       64.71      3.36 o 
   0   6  19       94.08      107.16      4.20 o 
   1   6  19       66.56       58.96      3.34 o 
   2   6  19       32.33       32.53      4.91 o 
   3   6  19      653.45      653.66     12.97 o 
   4   6  19       24.23       19.00      2.51 o 
   5   6  19      170.08      174.48      5.15 o 
   6   6  19       88.14       87.22      4.17 o 
  -6   7  19       43.75       48.97      4.61 o 
  -5   7  19      271.96      247.20      8.77 o 
  -4   7  19       27.20       32.00      3.38 o 
  -3   7  19      207.00      196.26      7.39 o 
  -2   7  19      248.20      240.82     17.33 o 
  -1   7  19      170.87      185.99      8.19 o 
   0   7  19      521.69      567.84     27.14 o 
   1   7  19      172.27      179.05      5.66 o 
   2   7  19      247.93      240.28      6.66 o 
   3   7  19      205.50      203.74      6.09 o 
   4   7  19       27.10       25.71      2.50 o 
   5   7  19      271.15      267.60      6.21 o 
   6   7  19       44.46       46.34      2.90 o 
  -5   8  19       11.01       12.47      2.40 o 
  -4   8  19      131.38      124.56      5.97 o 
  -3   8  19      176.99      172.76      8.87 o 
  -2   8  19      336.08      323.85     15.45 o 
  -1   8  19      121.26      120.44      7.50 o 
   0   8  19       12.03       15.65      2.92 o 
   1   8  19      122.84      122.34      4.78 o 
   2   8  19      336.92      331.72      8.22 o 
   3   8  19      179.35      175.24      5.77 o 
   4   8  19      131.26      118.07      5.57 o 
   5   8  19       10.51       10.51      2.35 o 
  -3   9  19       27.36       32.90      3.64 o 
  -2   9  19       49.77       49.69      4.23 o 
  -1   9  19      344.97      328.88     10.50 o 
   0   9  19      267.34      268.85      9.11 o 
   1   9  19      346.20      350.21      8.54 o 
   2   9  19       50.14       55.92      3.57 o 
   3   9  19       28.39       30.53      2.80 o 
  -1  10  19       97.09      103.96      5.78 o 
   0  10  19       19.40       25.23      3.46 o 
   1  10  19       99.89       97.07     10.26 o 
   0   0  20      824.47      806.66     25.27 o 
   1   0  20      289.41      288.73     10.91 o 
   2   0  20      263.87      271.02      6.59 o 
   3   0  20      516.15      542.05     10.78 o 
   4   0  20       64.58       71.77      5.00 o 
   5   0  20       14.41       19.08      2.95 o 
   6   0  20        2.34        4.15      2.33 o 
   7   0  20       20.70       15.10      3.96 o 
  -7   1  20      259.89      280.25     14.44 o 
  -6   1  20       90.02       86.16      5.37 o 
  -5   1  20      244.85      249.80     10.14 o 
  -4   1  20      180.40      168.31      6.58 o 
  -3   1  20       43.11       45.39      2.79 o 
  -2   1  20      162.56      159.63      4.85 o 
  -1   1  20      340.15      339.39      7.61 o 
   0   1  20        0.84        7.85      1.68 o 
   1   1  20      338.98      339.47      9.50 o 
   2   1  20      163.07      164.69      6.18 o 
   3   1  20       42.18       43.74      2.76 o 
   4   1  20      182.29      180.26      5.34 o 
   5   1  20      241.73      241.97     10.02 o 
   6   1  20       90.89       90.42      6.77 o 
   7   1  20      260.26      286.50      9.49 o 
  -7   2  20       57.03       58.76      4.54 o 
  -6   2  20       54.31       53.91      7.99 o 
  -5   2  20      289.56      301.84      9.33 o 
  -4   2  20       73.56       65.29      4.24 o 
  -3   2  20      445.85      446.17     11.82 o 
  -2   2  20      290.89      289.79      6.87 o 
  -1   2  20      107.89      117.11      4.26 o 
   0   2  20      174.35      171.26      5.04 o 
   1   2  20      109.50      109.41      7.19 o 
   2   2  20      291.63      278.64      8.60 o 
   3   2  20      443.60      462.15     11.93 o 
   4   2  20       73.97       75.05      5.57 o 
   5   2  20      284.80      287.87      9.16 o 
   6   2  20       54.64       60.45      4.49 o 
   7   2  20       55.65       56.48      8.41 o 
  -7   3  20       29.04       32.58      4.30 o 
  -6   3  20       34.31       39.85      3.78 o 
  -5   3  20      155.65      160.10      6.58 o 
  -4   3  20       19.27       19.73      2.87 o 
  -3   3  20        5.41        9.23      2.86 o 
  -2   3  20      336.34      331.82      8.02 o 
  -1   3  20       18.14       20.30      2.16 o 
   0   3  20      231.51      239.45      6.17 o 
   1   3  20       19.52       16.76      2.83 o 
   2   3  20      332.74      318.74     10.97 o 
   3   3  20        6.05        7.80      6.06 o 
   4   3  20       20.55       22.52      3.17 o 
   5   3  20      157.25      168.13      6.81 o 
   6   3  20       35.26       37.28      3.66 o 
   7   3  20       26.98       23.89      3.35 o 
  -7   4  20      212.22      218.50      8.29 o 
  -6   4  20      250.77      250.33      8.56 o 
  -5   4  20       50.91       55.48      4.12 o 
  -4   4  20       85.83       74.53      5.84 o 
  -3   4  20       44.33       44.60      3.60 o 
  -2   4  20      200.60      195.55      7.10 o 
  -1   4  20      223.28      229.96      6.19 o 
   0   4  20       26.24       20.28      2.25 o 
   1   4  20      224.01      228.61      6.13 o 
   2   4  20      203.90      212.07      7.03 o 
   3   4  20       45.42       47.52      2.99 o 
   4   4  20       85.14       85.61      3.84 o 
   5   4  20       48.92       58.45      4.51 o 
   6   4  20      250.35      226.79     12.63 o 
   7   4  20      211.28      229.21     12.50 o 
  -6   5  20       86.52       95.24      5.35 o 
  -5   5  20       57.75       55.18      4.20 o 
  -4   5  20        0.52        0.42      2.06 o 
  -3   5  20      159.03      149.84      6.24 o 
  -2   5  20       55.18       55.58      4.65 o 
  -1   5  20      126.47      133.29      5.15 o 
   0   5  20        8.81       16.59      2.19 o 
   1   5  20      131.48      138.14      7.59 o 
   2   5  20       53.24       61.40      3.40 o 
   3   5  20      157.78      154.40      4.32 o 
   4   5  20        0.72       -1.36      1.60 o 
   5   5  20       56.53       55.78      3.85 o 
   6   5  20       85.46       95.66     11.73 o 
  -5   6  20      145.49      152.37      6.58 o 
  -4   6  20       14.31       16.93      2.87 o 
  -3   6  20       48.15       51.14      3.99 o 
  -2   6  20        4.47        5.79      2.29 o 
  -1   6  20      144.08      132.99      5.99 o 
   0   6  20        8.27        7.74      2.00 o 
   1   6  20      147.55      145.11      5.01 o 
   2   6  20        4.50        5.43      1.95 o 
   3   6  20       47.89       46.84      2.73 o 
   4   6  20       16.34       17.62      2.01 o 
   5   6  20      145.55      141.61      5.24 o 
  -5   7  20       16.02       15.81      3.11 o 
  -4   7  20       51.00       56.10      4.31 o 
  -3   7  20      165.28      163.08      9.86 o 
  -2   7  20       92.44       95.95      5.21 o 
  -1   7  20      130.21      131.36      6.10 o 
   0   7  20       18.00       23.52      2.57 o 
   1   7  20      133.93      137.64      5.05 o 
   2   7  20       94.56      101.29      4.44 o 
   3   7  20      165.60      153.65      4.58 o 
   4   7  20       47.94       49.06      2.84 o 
   5   7  20       15.74       16.92      2.11 o 
  -4   8  20      146.59      152.14      7.50 o 
  -3   8  20       76.92       71.99      6.23 o 
  -2   8  20      165.74      168.37      7.00 o 
  -1   8  20       75.33       75.29      4.86 o 
   0   8  20      341.26      360.31     10.93 o 
   1   8  20       73.96       65.99      3.82 o 
   2   8  20      166.36      171.60      5.80 o 
   3   8  20       77.11       71.13      3.34 o 
   4   8  20      147.65      144.57      4.64 o 
  -2   9  20       97.60       97.72      5.60 o 
  -1   9  20      135.97      149.98      6.76 o 
   0   9  20       67.76       62.75      4.70 o 
   1   9  20      135.37      138.94      6.78 o 
   2   9  20       96.14       98.47      4.54 o 
   1   0  21      124.04      122.21      7.66 o 
   2   0  21        9.11        9.06      2.48 o 
   3   0  21        7.19        6.17      2.69 o 
   4   0  21      730.29      807.60     18.73 o 
   5   0  21        3.58        3.40      3.86 o 
   6   0  21      131.26      124.50      6.11 o 
   7   0  21       66.82       60.30      4.65 o 
  -7   1  21        7.39        6.87      4.98 o 
  -6   1  21      400.11      412.68     14.47 o 
  -5   1  21      160.83      167.88      6.77 o 
  -4   1  21      367.75      368.22     10.74 o 
  -3   1  21        8.57        5.28      1.78 o 
  -2   1  21      292.66      297.02      7.11 o 
  -1   1  21      193.05      182.32      5.43 o 
   0   1  21        6.32        4.53      2.24 o 
   1   1  21      193.80      189.69      7.78 o 
   2   1  21      292.80      293.37     13.34 o 
   3   1  21        7.94        6.32      2.40 o 
   4   1  21      369.72      375.24      8.55 o 
   5   1  21      156.01      155.65      6.70 o 
   6   1  21      402.02      430.45     12.12 o 
   7   1  21        7.52        9.28      3.04 o 
  -6   2  21      155.57      152.11     10.10 o 
  -5   2  21       86.15       86.13      5.00 o 
  -4   2  21        5.95        7.15      2.34 o 
  -3   2  21       52.72       58.60      6.88 o 
  -2   2  21        7.57       13.09      1.99 o 
  -1   2  21      213.62      215.32      6.22 o 
   0   2  21       37.45       37.00      2.63 o 
   1   2  21      213.99      210.44      7.32 o 
   2   2  21        8.82       10.28      2.57 o 
   3   2  21       50.80       54.19      4.09 o 
   4   2  21        6.06        7.69      2.62 o 
   5   2  21       85.06       77.85      7.65 o 
   6   2  21      157.83      158.75      6.73 o 
  -6   3  21      122.40      133.39      6.30 o 
  -5   3  21       98.70       99.10      6.26 o 
  -4   3  21       14.69       14.86      2.87 o 
  -3   3  21       78.28       82.11      7.95 o 
  -2   3  21       35.40       34.79      2.64 o 
  -1   3  21        1.63        0.88      1.56 o 
   0   3  21      493.59      519.20     11.37 o 
   1   3  21        1.72        1.68      1.65 o 
   2   3  21       35.28       38.82      3.68 o 
   3   3  21       81.22       87.11      5.79 o 
   4   3  21       14.90       13.49      3.04 o 
   5   3  21       96.88      103.59      5.68 o 
   6   3  21      122.85      114.32      9.04 o 
  -6   4  21      167.44      186.19      7.53 o 
  -5   4  21       16.00       13.65      2.83 o 
  -4   4  21       12.34        9.29      2.51 o 
  -3   4  21      203.13      191.91      7.21 o 
  -2   4  21      211.08      217.79      7.85 o 
  -1   4  21       32.43       29.25      2.58 o 
   0   4  21       20.35       20.19      2.29 o 
   1   4  21       33.47       30.71      2.61 o 
   2   4  21      218.56      233.46      6.35 o 
   3   4  21      200.78      197.89      5.87 o 
   4   4  21       12.44        9.84      3.62 o 
   5   4  21       16.13       20.64      3.46 o 
   6   4  21      164.97      169.40     10.88 o 
  -5   5  21       28.85       33.60      3.96 o 
  -4   5  21       86.27       78.97      4.86 o 
  -3   5  21      166.50      162.58      6.72 o 
  -2   5  21       60.46       54.87      4.17 o 
  -1   5  21      573.41      595.41     13.50 o 
   0   5  21      656.31      704.84     13.62 o 
   1   5  21      575.59      594.46     12.04 o 
   2   5  21       60.09       61.93      3.50 o 
   3   5  21      165.96      170.36      5.55 o 
   4   5  21       85.64       84.16      4.11 o 
   5   5  21       28.07       34.20      4.04 o 
  -5   6  21       18.81       19.49      4.96 o 
  -4   6  21      233.07      234.48      8.49 o 
  -3   6  21       94.80       79.26      4.84 o 
  -2   6  21       72.88       69.93      4.66 o 
  -1   6  21      372.85      377.52     13.39 o 
   0   6  21       58.58       64.71      4.12 o 
   1   6  21      367.69      386.94     13.82 o 
   2   6  21       72.22       79.76      3.99 o 
   3   6  21       94.97       91.65      4.28 o 
   4   6  21      233.95      236.63      6.87 o 
  -3   7  21        6.72       10.90      3.13 o 
  -2   7  21      325.95      319.26     10.12 o 
  -1   7  21      205.79      219.85      8.12 o 
   0   7  21        8.79        9.35      2.61 o 
   1   7  21      204.00      216.37      6.49 o 
   2   7  21      321.58      318.01      8.18 o 
   3   7  21        6.23        9.68      1.87 o 
  -2   8  21       66.83       60.44      4.62 o 
  -1   8  21        3.81        4.74      2.51 o 
   0   8  21      139.04      138.07      8.15 o 
   1   8  21        3.81        2.20      4.52 o 
   2   8  21       66.86       58.45      3.73 o 
   0   0  22      662.11      690.96     22.96 o 
   1   0  22        9.76       13.30      2.71 o 
   2   0  22      176.18      175.43      6.74 o 
   3   0  22       33.91       36.53      3.63 o 
   4   0  22      133.78      141.44      7.49 o 
   5   0  22       38.53       47.34      4.36 o 
   6   0  22       67.62       68.76      4.79 o 
  -6   1  22      218.99      226.15     12.34 o 
  -5   1  22       24.41       23.31      3.31 o 
  -4   1  22      145.59      153.06      6.54 o 
  -3   1  22      172.04      157.23      6.52 o 
  -2   1  22      108.24      115.14      4.34 o 
  -1   1  22       72.92       78.35      4.68 o 
   0   1  22       54.18       52.66      3.97 o 
   1   1  22       74.29       86.87      5.09 o 
   2   1  22      105.02      101.38      5.31 o 
   3   1  22      170.39      184.53      6.96 o 
   4   1  22      144.82      147.77      9.88 o 
   5   1  22       25.71       28.58      3.53 o 
   6   1  22      221.14      210.98      8.41 o 
  -5   2  22      297.25      309.58      9.95 o 
  -4   2  22       15.53       21.98      3.18 o 
  -3   2  22      370.43      379.69     11.86 o 
  -2   2  22      240.39      229.74      6.30 o 
  -1   2  22       66.74       77.06      3.63 o 
   0   2  22      208.89      207.30      7.40 o 
   1   2  22       65.92       70.61      4.50 o 
   2   2  22      238.94      239.81      8.09 o 
   3   2  22      371.64      393.71     11.10 o 
   4   2  22       15.77       17.93      3.22 o 
   5   2  22      301.43      318.65     14.84 o 
  -5   3  22        9.21        8.96      2.65 o 
  -4   3  22      269.49      283.47      9.25 o 
  -3   3  22      189.39      178.78      7.04 o 
  -2   3  22       90.88       95.39      5.06 o 
  -1   3  22       79.49       88.93      4.04 o 
   0   3  22        4.17        2.73      1.74 o 
   1   3  22       80.38       88.36      5.07 o 
   2   3  22       89.17       86.89      6.21 o 
   3   3  22      189.29      177.89      7.20 o 
   4   3  22      268.19      283.30     13.41 o 
   5   3  22        8.36        8.90      4.33 o 
  -5   4  22       26.51       33.00      3.76 o 
  -4   4  22       17.18       22.65      5.61 o 
  -3   4  22      229.88      236.92      8.37 o 
  -2   4  22      251.49      245.23      8.52 o 
  -1   4  22      279.49      273.90      8.98 o 
   0   4  22      176.86      184.86      5.69 o 
   1   4  22      280.56      282.73      9.56 o 
   2   4  22      248.48      266.06      7.00 o 
   3   4  22      229.67      249.45      8.69 o 
   4   4  22       18.16       25.41      3.66 o 
   5   4  22       28.03       29.98      3.90 o 
  -4   5  22      274.19      283.44      9.54 o 
  -3   5  22      508.49      493.61     22.40 o 
  -2   5  22       32.75       32.80      3.60 o 
  -1   5  22       54.58       65.59      4.53 o 
   0   5  22       80.98       90.72      4.23 o 
   1   5  22       52.71       65.02      3.71 o 
   2   5  22       31.26       31.45      2.87 o 
   3   5  22      510.80      528.65     11.21 o 
   4   5  22      274.83      280.69      9.63 o 
  -3   6  22      139.00      157.63      8.47 o 
  -2   6  22      102.51       89.86      5.31 o 
  -1   6  22       17.58       16.42      3.07 o 
   0   6  22       51.40       58.83      3.64 o 
   1   6  22       18.05       15.44      3.30 o 
   2   6  22      104.13      104.30      4.51 o 
   3   6  22      134.67      140.75      6.29 o 
  -2   7  22       45.50       48.28      4.29 o 
  -1   7  22       57.18       55.86      4.50 o 
   0   7  22        9.19       10.91      2.75 o 
   1   7  22       57.01       72.05      3.96 o 
   2   7  22       46.55       46.43      3.41 o 
   1   0  23      258.37      265.61      8.73 o 
   2   0  23      364.75      387.10     11.03 o 
   3   0  23       33.03       28.10      5.43 o 
   4   0  23       29.25       30.87      5.78 o 
   5   0  23       21.22       26.21      3.50 o 
  -5   1  23       23.06       27.81      3.57 o 
  -4   1  23      102.81      106.92      5.60 o 
  -3   1  23       34.58       29.91      5.56 o 
  -2   1  23       57.68       50.60      5.52 o 
  -1   1  23       34.06       42.27      3.88 o 
   0   1  23      120.92      135.41      8.36 o 
   1   1  23       33.75       43.05      4.91 o 
   2   1  23       57.69       53.25      5.38 o 
   3   1  23       35.45       44.24      4.58 o 
   4   1  23      102.26       94.29      8.18 o 
   5   1  23       24.57       33.27      5.92 o 
  -4   2  23       54.13       64.98      4.61 o 
  -3   2  23       62.81       58.56      4.35 o 
  -2   2  23       12.12       14.04      2.74 o 
  -1   2  23       87.18       93.69      5.18 o 
   0   2  23       64.14       72.82      6.62 o 
   1   2  23       83.43       83.60      8.50 o 
   2   2  23       11.45       18.87      3.27 o 
   3   2  23       63.29       64.56      4.74 o 
   4   2  23       52.01       48.97      6.56 o 
  -4   3  23       58.09       63.10      7.97 o 
  -3   3  23      215.16      219.78     14.89 o 
  -2   3  23      281.41      295.52      9.47 o 
  -1   3  23       13.29       16.63      2.35 o 
   0   3  23        9.77        8.65      2.82 o 
   1   3  23       13.35        9.54      4.15 o 
   2   3  23      284.71      300.36      9.66 o 
   3   3  23      215.35      239.44      8.52 o 
   4   3  23       59.19       56.39      6.71 o 
  -3   4  23       13.15       16.13      3.12 o 
  -2   4  23       31.09       28.83      3.48 o 
  -1   4  23       11.04       16.12      2.98 o 
   0   4  23       47.44       46.81      3.22 o 
   1   4  23       11.63        9.14      3.01 o 
   2   4  23       30.69       26.37      3.70 o 
   3   4  23       12.14        9.83      3.23 o 
  -3   5  23      163.76      165.09     10.39 o 
  -2   5  23      105.75      104.55      5.69 o 
  -1   5  23      112.80      109.95      5.79 o 
   0   5  23      204.95      199.11     14.36 o 
   1   5  23      114.92      117.31      6.98 o 
   2   5  23      102.98      112.35      6.08 o 
   3   5  23      165.98      172.82      7.40 o 
  -1   6  23       75.06       79.50      5.02 o 
   0   6  23       10.50        8.63      2.68 o 
   1   6  23       78.23       80.69      4.14 o 
   0   0  24      281.21      287.41     13.20 o 
   1   0  24        1.06        3.31      2.60 o 
   2   0  24      278.76      310.74      9.79 o 
   3   0  24      137.42      149.31      9.88 o 
  -3   1  24       68.12       66.64      7.26 o 
  -2   1  24      105.79      111.91      7.38 o 
  -1   1  24       17.01       20.19      3.30 o 
   0   1  24       25.89       30.81      3.62 o 
   1   1  24       15.85       15.95      6.10 o 
   2   1  24      104.95      112.50      5.90 o 
   3   1  24       65.92       74.07      5.03 o 
  -3   2  24      181.29      204.76     11.75 o 
  -2   2  24      145.75      147.20      9.59 o 
  -1   2  24        1.42        3.37      2.49 o 
   0   2  24       63.63       67.65      4.79 o 
   1   2  24        1.23       -1.73      3.36 o 
   2   2  24      146.22      139.75      6.58 o 
   3   2  24      185.29      216.50      8.16 o 
  -2   3  24      190.37      216.35      7.97 o 
  -1   3  24      255.78      283.32     23.99 o 
   0   3  24       82.57       86.45      5.37 o 
   1   3  24      251.92      257.30      9.01 o 
   2   3  24      193.18      214.78      8.16 o 
  -1   4  24       34.01       40.28      3.90 o 
   0   4  24      643.21      699.79     17.15 o 
   1   4  24       33.66       40.71      4.15 o 
   0   1  25       13.99       15.34      3.87 o 
                                                 
